# Supplementary material for: KNN-based frequency-adjustable ferroelectric heterojunction and biomedical applications
Source: Nat Commun. 2025 Aug 2;16:7120. doi: 10.1038/s41467-025-62079-0 (PMC12317977; doi:10.1038/s41467-025-62079-0)
Supplement: Supplementary file 6 — Source Data [file 41467_2025_62079_MOESM6_ESM.xlsx]

## Sheet: Figure 2c
	Sim.2.5 MHz		Sim.2.75 MHz		Sim.3.0 MHz		Sim.3.25 MHz		Sim.3.5 MHz
Axial distance (mm)	Normalized acoustic pressure	Axial distance (mm)	Normalized acoustic pressure	Axial distance (mm)	Normalized acoustic pressure	Axial distance (mm)	Normalized acoustic pressure	Axial distance (mm)	Normalized acoustic pressure
0.99375	0.14718	0.99697	0.08074	0.99423	0.13115	0.99091	0.1676	0.99279	0.08015
1.00319	0.14543	1.0011	0.07943	1.00415	0.12557	1.00201	0.17244	1.0008	0.07047
1.0095	0.14351	1.00433	0.07851	1.00912	0.1228	1.00442	0.17349	1.01351	0.05605
1.0191	0.13961	1.01505	0.0757	1.02374	0.11463	1.00689	0.17475	1.01579	0.05335
1.02008	0.13921	1.01862	0.07474	1.02685	0.11286	1.01584	0.17853	1.01733	0.05178
1.02918	0.13563	1.02429	0.07322	1.03077	0.11122	1.01931	0.18	1.01942	0.04965
1.03021	0.13546	1.03713	0.0697	1.0315	0.11092	1.02132	0.18085	1.03455	0.03344
1.03142	0.13506	1.04606	0.06768	1.03803	0.10763	1.02213	0.18109	1.03836	0.02959
1.03851	0.1325	1.04941	0.06692	1.04661	0.10306	1.02293	0.18133	1.03924	0.0287
1.04729	0.12933	1.05158	0.06662	1.05982	0.09602	1.02986	0.18251	1.05167	0.02178
1.0484	0.12894	1.07075	0.0636	1.0662	0.09442	1.03526	0.18354	1.05558	0.02063
1.05264	0.12745	1.07917	0.0628	1.07269	0.0924	1.0385	0.1832	1.05739	0.01936
1.05266	0.12744	1.07946	0.06276	1.08674	0.08729	1.04228	0.18444	1.06269	0.01561
1.0527	0.12743	1.08007	0.06276	1.09035	0.08647	1.04712	0.18478	1.08048	0.02046
1.06658	0.1203	1.09601	0.06216	1.09214	0.08607	1.05413	0.18724	1.08271	0.02107
1.07016	0.11842	1.09711	0.06212	1.09245	0.08604	1.05937	0.18837	1.08572	0.02198
1.07945	0.11343	1.10376	0.06142	1.09277	0.08589	1.07376	0.19006	1.08872	0.02356
1.09342	0.10616	1.11068	0.06103	1.1017	0.08498	1.07502	0.19021	1.09029	0.02466
1.09492	0.10537	1.12047	0.06154	1.10436	0.08471	1.076	0.19043	1.09345	0.0263
1.11103	0.09739	1.1228	0.06146	1.10627	0.08443	1.07801	0.19075	1.09467	0.02706
1.11125	0.09726	1.12571	0.06147	1.10752	0.08434	1.07886	0.19088	1.09683	0.02827
1.11201	0.09678	1.1295	0.06165	1.11888	0.08338	1.08175	0.19138	1.09981	0.03088
1.12208	0.09102	1.13465	0.06194	1.12497	0.08341	1.0854	0.19201	1.11074	0.04045
1.13385	0.08407	1.14288	0.06225	1.12866	0.08384	1.09802	0.19329	1.11129	0.04075
1.13425	0.08383	1.14688	0.06245	1.13463	0.08452	1.09923	0.19334	1.12062	0.04208
1.14234	0.07885	1.15487	0.06271	1.14166	0.08598	1.10292	0.1932	1.12339	0.04245
1.1443	0.07773	1.15561	0.06273	1.1425	0.0862	1.11838	0.19654	1.12359	0.04256
1.16311	0.0655	1.16297	0.06264	1.14373	0.08651	1.12063	0.19716	1.12388	0.04271
1.16865	0.06194	1.17106	0.06241	1.14685	0.08719	1.12214	0.19738	1.12863	0.04526
1.17266	0.05936	1.18503	0.06276	1.14946	0.08761	1.1253	0.19814	1.12904	0.04543
1.17374	0.05868	1.18633	0.06279	1.16285	0.08973	1.12737	0.19875	1.12928	0.04544
1.17497	0.05785	1.18669	0.06279	1.16847	0.09132	1.13616	0.20082	1.13128	0.04555
1.18196	0.05325	1.19539	0.06221	1.17379	0.09263	1.14103	0.20197	1.13714	0.05092
1.19334	0.04621	1.19839	0.06201	1.18346	0.09477	1.15299	0.20838	1.14354	0.0495
1.19804	0.04368	1.20954	0.06126	1.19054	0.09634	1.15331	0.2085	1.14425	0.04961
1.20095	0.04196	1.22007	0.05953	1.1918	0.09671	1.16003	0.2101	1.14597	0.05021
1.20844	0.03808	1.22972	0.05857	1.19726	0.09827	1.1675	0.21414	1.14678	0.05042
1.21524	0.03456	1.23577	0.0584	1.21031	0.10271	1.16758	0.21418	1.14758	0.05062
1.22475	0.02946	1.2524	0.05634	1.2105	0.10278	1.1787	0.22009	1.15861	0.05203
1.2306	0.0249	1.255	0.0559	1.21183	0.10309	1.18047	0.2207	1.15876	0.05206
1.23618	0.02641	1.26201	0.05466	1.21869	0.10426	1.18455	0.2221	1.16103	0.05258
1.2395	0.02817	1.27564	0.05307	1.22063	0.10478	1.19016	0.22415	1.16493	0.05439
1.26154	0.01832	1.28363	0.05213	1.22125	0.10495	1.19704	0.228	1.17172	0.05652
1.26308	0.01794	1.28885	0.05121	1.23011	0.10776	1.19915	0.22918	1.17624	0.05808
1.26422	0.01843	1.29455	0.05086	1.23123	0.10806	1.20221	0.23103	1.17789	0.05865
1.26477	0.01867	1.30505	0.05022	1.24012	0.11046	1.20402	0.23169	1.1859	0.06047
1.26858	0.02046	1.30596	0.05007	1.24648	0.11212	1.20682	0.2327	1.18742	0.06082
1.28646	0.02877	1.31148	0.04942	1.25129	0.1135	1.21825	0.2388	1.18792	0.06103
1.29134	0.03085	1.31266	0.04937	1.26246	0.11726	1.22009	0.23953	1.20191	0.06713
1.30135	0.03634	1.32199	0.04961	1.26735	0.11882	1.22309	0.24073	1.2044	0.06822
1.30285	0.03716	1.33415	0.04993	1.27592	0.12155	1.22561	0.24163	1.20536	0.06876
1.31069	0.04261	1.34028	0.04985	1.28465	0.1251	1.22693	0.24207	1.20562	0.06887
1.31487	0.04568	1.34999	0.0508	1.28479	0.12515	1.2289	0.24241	1.2128	0.07201
1.3196	0.04916	1.35537	0.05125	1.28506	0.12524	1.25269	0.24655	1.21304	0.07215
1.32107	0.05019	1.36353	0.05212	1.28916	0.12662	1.25848	0.24761	1.21721	0.07468
1.32346	0.05189	1.36362	0.05213	1.30194	0.13088	1.2594	0.24772	1.22129	0.07744
1.33841	0.06257	1.37269	0.05361	1.30251	0.13107	1.26792	0.24841	1.22888	0.0837
1.33889	0.06297	1.37294	0.05365	1.30576	0.13248	1.27209	0.24791	1.23066	0.08505
1.34148	0.06511	1.38386	0.05503	1.30725	0.13309	1.27641	0.2474	1.23261	0.08618
1.34243	0.06569	1.38426	0.05509	1.30953	0.13396	1.283	0.24514	1.24135	0.09125
1.34493	0.0672	1.38998	0.05611	1.31102	0.13448	1.28378	0.24497	1.25376	0.10125
1.34908	0.07045	1.39275	0.05661	1.31762	0.13674	1.28398	0.24492	1.2569	0.10367
1.35341	0.07388	1.39564	0.057	1.32963	0.14079	1.29231	0.24405	1.26105	0.10626
1.35567	0.07578	1.39954	0.05738	1.32978	0.14084	1.29412	0.24355	1.26298	0.10747
1.35599	0.07605	1.40783	0.0582	1.33716	0.14372	1.295	0.2433	1.28208	0.12205
1.37032	0.08724	1.41033	0.0585	1.34016	0.14477	1.30352	0.23978	1.28497	0.12426
1.38654	0.10029	1.41172	0.05868	1.35512	0.1497	1.30926	0.23707	1.28507	0.12433
1.38786	0.10142	1.41826	0.05902	1.35569	0.14991	1.30998	0.23673	1.28531	0.12451
1.3891	0.10247	1.43477	0.06043	1.35878	0.15104	1.31482	0.23437	1.28545	0.12456
1.39156	0.10432	1.43846	0.06066	1.3626	0.15251	1.32047	0.23116	1.28653	0.1251
1.39542	0.10688	1.44236	0.06072	1.36347	0.15284	1.32532	0.22801	1.28659	0.12513
1.40948	0.11735	1.44488	0.06077	1.3691	0.15486	1.32936	0.22539	1.30322	0.13428
1.41746	0.12431	1.44713	0.06069	1.36971	0.15503	1.3321	0.22341	1.31114	0.1387
1.42723	0.1318	1.45387	0.06046	1.37975	0.15733	1.33406	0.2217	1.31117	0.13871
1.42873	0.13294	1.46289	0.06032	1.38817	0.15968	1.34429	0.21374	1.31119	0.13872
1.43062	0.13444	1.47237	0.06094	1.39871	0.16251	1.34515	0.21307	1.31281	0.13925
1.44032	0.14225	1.47893	0.06019	1.40486	0.1637	1.35009	0.20799	1.32762	0.14414
1.44204	0.14354	1.48712	0.05755	1.40582	0.16377	1.35664	0.20218	1.33425	0.14621
1.44376	0.14495	1.49228	0.05637	1.41177	0.16418	1.35867	0.20079	1.33466	0.14614
1.44412	0.1452	1.49237	0.05635	1.41355	0.16447	1.36485	0.19656	1.34904	0.14555
1.44924	0.14858	1.50486	0.0542	1.41926	0.16541	1.36873	0.19344	1.35047	0.14567
1.45529	0.15262	1.50496	0.05417	1.42609	0.16619	1.37868	0.18403	1.35128	0.14573
1.46787	0.16101	1.51113	0.05195	1.42672	0.16626	1.38134	0.18151	1.35733	0.14652
1.46802	0.16112	1.51574	0.05103	1.43072	0.16641	1.38656	0.17731	1.35942	0.14545
1.46898	0.16178	1.52547	0.04797	1.43319	0.16659	1.38916	0.17473	1.3648	0.14376
1.48441	0.17298	1.52953	0.04613	1.44067	0.16659	1.39586	0.16808	1.37005	0.14247
1.49218	0.17769	1.53135	0.04531	1.45211	0.16566	1.40501	0.15907	1.37173	0.14205
1.50284	0.18392	1.54248	0.04137	1.46451	0.16501	1.41457	0.1516	1.37385	0.14068
1.50506	0.1849	1.54661	0.04049	1.46747	0.1645	1.41665	0.1497	1.37507	0.14006
1.51062	0.18735	1.5599	0.03422	1.47384	0.1629	1.41723	0.14918	1.37687	0.13916
1.51763	0.1915	1.56329	0.03276	1.48113	0.16105	1.41991	0.147	1.39295	0.13256
1.52093	0.19363	1.56384	0.03248	1.48394	0.16033	1.42486	0.14157	1.39668	0.13082
1.52272	0.19479	1.56774	0.0305	1.4891	0.15876	1.42506	0.14136	1.39815	0.12987
1.53409	0.19997	1.57705	0.0256	1.49257	0.1577	1.42536	0.14114	1.40558	0.12448
1.53755	0.20127	1.57998	0.02407	1.49757	0.1563	1.43124	0.13598	1.41214	0.12101
1.53932	0.20193	1.58539	0.02148	1.50581	0.15286	1.43611	0.13231	1.42038	0.11627
1.54463	0.20429	1.58855	0.02019	1.5084	0.15178	1.44631	0.12461	1.43114	0.10809
1.54893	0.20604	1.59434	0.017	1.51157	0.15045	1.44966	0.12188	1.43363	0.10619
1.54981	0.20648	1.59995	0.0139	1.52042	0.14614	1.44969	0.12185	1.44599	0.0982
1.55138	0.20698	1.60758	0.01153	1.53026	0.14135	1.45583	0.118	1.44729	0.09736
1.55858	0.20965	1.61005	0.01134	1.53483	0.13889	1.45799	0.11717	1.44842	0.09659
1.56332	0.2114	1.61955	0.01355	1.53776	0.13747	1.4788	0.10921	1.45663	0.09221
1.56637	0.21273	1.6209	0.01386	1.55495	0.1291	1.47888	0.10919	1.46225	0.08872
1.57026	0.21442	1.63028	0.01315	1.56188	0.12516	1.47907	0.10916	1.46914	0.08716
1.57143	0.21492	1.63141	0.01344	1.57043	0.11975	1.47964	0.10909	1.47275	0.08568
1.57437	0.21571	1.64502	0.01704	1.57306	0.11808	1.47991	0.10906	1.47746	0.08402
1.57829	0.21656	1.6505	0.0202	1.58051	0.11361	1.48033	0.109	1.48611	0.07998
1.58243	0.21745	1.65336	0.02185	1.59005	0.10746	1.48462	0.10857	1.48734	0.07991
1.59306	0.22072	1.66026	0.02542	1.5931	0.10549	1.50406	0.10659	1.4913	0.07966
1.59756	0.22139	1.66065	0.02562	1.59969	0.10085	1.50742	0.10727	1.49694	0.07914
1.60047	0.22183	1.66863	0.029	1.60434	0.09737	1.51007	0.10765	1.49758	0.07896
1.60245	0.2221	1.68162	0.03545	1.6057	0.09635	1.51179	0.10902	1.49925	0.07848
1.61803	0.22561	1.6861	0.03765	1.60835	0.09445	1.51371	0.11055	1.50731	0.07638
1.61894	0.22581	1.68879	0.03897	1.61859	0.08713	1.51949	0.10994	1.51165	0.0768
1.62282	0.22622	1.69225	0.0404	1.62505	0.0833	1.52108	0.10978	1.51958	0.07756
1.62306	0.22628	1.70987	0.04885	1.63359	0.078	1.52834	0.11267	1.52033	0.07761
1.62721	0.22727	1.71544	0.05172	1.6414	0.07317	1.53158	0.11438	1.52059	0.07761
1.62902	0.22765	1.71621	0.05212	1.65273	0.06613	1.53522	0.11676	1.52317	0.07748
1.63508	0.22766	1.71711	0.05249	1.65365	0.06567	1.53594	0.11718	1.52795	0.07723
1.63975	0.22792	1.71843	0.05303	1.65843	0.06297	1.55379	0.12756	1.53464	0.07787
1.64095	0.22798	1.72364	0.05544	1.67151	0.05596	1.55428	0.12793	1.5427	0.0784
1.64621	0.22805	1.74632	0.06563	1.67508	0.05398	1.55529	0.1287	1.54496	0.07855
1.64649	0.22808	1.7468	0.06585	1.68226	0.05	1.56732	0.13819	1.56424	0.07918
1.64757	0.22821	1.74706	0.06595	1.68605	0.04793	1.57875	0.14767	1.57377	0.07846
1.6479	0.22825	1.75178	0.06801	1.69209	0.04547	1.58081	0.14938	1.57651	0.07826
1.64893	0.2284	1.75402	0.06898	1.69315	0.04504	1.58117	0.14969	1.57839	0.07806
1.66308	0.22989	1.76475	0.07302	1.70129	0.04156	1.58721	0.15613	1.5797	0.07787
1.66797	0.22994	1.77163	0.07561	1.71343	0.03696	1.59286	0.16372	1.58691	0.07685
1.67065	0.22991	1.7717	0.07564	1.71419	0.03674	1.59698	0.16927	1.60219	0.0733
1.68111	0.22885	1.77173	0.07565	1.71425	0.03672	1.60204	0.17556	1.60848	0.07251
1.68455	0.2285	1.78559	0.08123	1.71475	0.0367	1.60774	0.18219	1.6092	0.07223
1.68488	0.22849	1.79502	0.08544	1.72076	0.03487	1.61051	0.1854	1.60976	0.07223
1.68558	0.2286	1.7966	0.08611	1.72188	0.03407	1.61654	0.19389	1.61761	0.07064
1.70043	0.22913	1.8088	0.09117	1.73069	0.03181	1.61959	0.19819	1.62975	0.06656
1.70187	0.22944	1.81386	0.09361	1.73263	0.03154	1.6232	0.20297	1.63065	0.06627
1.70848	0.22879	1.81476	0.09404	1.74283	0.0301	1.62749	0.20848	1.63128	0.06606
1.71238	0.2283	1.81776	0.09561	1.74439	0.02962	1.6338	0.21737	1.63206	0.06614
1.71729	0.22769	1.82658	0.09947	1.7504	0.02776	1.64269	0.23169	1.63256	0.06613
1.72194	0.22757	1.82862	0.10039	1.75091	0.02773	1.64479	0.23487	1.63313	0.06617
1.72638	0.22715	1.83419	0.10296	1.75132	0.02783	1.64717	0.23789	1.63464	0.06627
1.72693	0.22711	1.83629	0.10379	1.76657	0.02947	1.65064	0.24301	1.6382	0.06589
1.7357	0.22646	1.84671	0.10872	1.7697	0.0298	1.65373	0.24701	1.64892	0.06475
1.74094	0.22679	1.84913	0.10989	1.77755	0.03009	1.65935	0.2543	1.66239	0.06242
1.74355	0.22618	1.8549	0.11247	1.78036	0.03114	1.66406	0.26093	1.66592	0.06181
1.74708	0.22654	1.85857	0.11455	1.78371	0.03233	1.66504	0.26231	1.66738	0.06279
1.75875	0.22464	1.86845	0.12001	1.79903	0.03775	1.66731	0.26561	1.67119	0.06423
1.76489	0.22364	1.86895	0.12025	1.80324	0.03864	1.66845	0.26699	1.67431	0.06494
1.7735	0.22387	1.87598	0.12367	1.80419	0.03884	1.66947	0.26818	1.6797	0.06625
1.77603	0.22394	1.88664	0.12947	1.81283	0.04278	1.68099	0.28165	1.70293	0.07191
1.77752	0.22374	1.88676	0.12954	1.81368	0.04308	1.68264	0.28376	1.71235	0.07923
1.79728	0.22058	1.88823	0.1304	1.81384	0.04317	1.69098	0.29445	1.71271	0.07947
1.79916	0.22028	1.9038	0.14004	1.81415	0.04334	1.69998	0.30273	1.71311	0.07975
1.79945	0.22024	1.90406	0.14019	1.8213	0.04645	1.70729	0.30947	1.71475	0.08037
1.80113	0.22043	1.90896	0.14304	1.82623	0.04841	1.71262	0.31429	1.71892	0.082
1.80569	0.22094	1.91088	0.14415	1.82931	0.04956	1.71497	0.31597	1.7219	0.08409
1.81017	0.21975	1.92835	0.15469	1.83303	0.05095	1.72397	0.32187	1.72715	0.0878
1.81118	0.21966	1.92979	0.15551	1.83932	0.05352	1.72716	0.32366	1.73111	0.08797
1.81671	0.21918	1.93287	0.15721	1.8434	0.0551	1.7345	0.32778	1.73613	0.08874
1.82291	0.21773	1.93496	0.15838	1.84876	0.05807	1.74181	0.3312	1.7392	0.0892
1.83033	0.21599	1.93577	0.15888	1.85667	0.06246	1.75119	0.33462	1.7422	0.08894
1.83147	0.21599	1.93713	0.15972	1.8577	0.06305	1.75129	0.33464	1.7438	0.09036
1.83425	0.21563	1.93831	0.16039	1.86371	0.06555	1.76599	0.33708	1.74628	0.09258
1.83757	0.21516	1.96431	0.17584	1.86482	0.06601	1.76843	0.33731	1.74919	0.09281
1.83842	0.21496	1.9647	0.17605	1.86958	0.0667	1.7775	0.33569	1.75258	0.09308
1.83926	0.21475	1.97503	0.1822	1.87064	0.06685	1.78614	0.33417	1.76618	0.09774
1.85453	0.2115	1.98803	0.18995	1.8711	0.0671	1.79007	0.33335	1.76688	0.09797
1.85801	0.21059	1.98966	0.19087	1.87807	0.0727	1.79436	0.33195	1.76726	0.09807
1.87135	0.20843	2.00433	0.19684	1.87935	0.07372	1.79618	0.33142	1.78158	0.10186
1.87599	0.20744	2.00986	0.19956	1.88675	0.07692	1.79927	0.3298	1.78803	0.10358
1.87805	0.20688	2.01286	0.20104	1.88705	0.07705	1.80014	0.32935	1.79925	0.10573
1.88599	0.20418	2.01596	0.20275	1.89054	0.0789	1.80292	0.3279	1.79979	0.10577
1.88786	0.20344	2.02036	0.20466	1.89933	0.08264	1.80971	0.32435	1.80237	0.10597
1.89364	0.20211	2.02397	0.20617	1.90602	0.08502	1.81374	0.32215	1.80338	0.10626
1.89706	0.20133	2.03645	0.21139	1.91074	0.0867	1.81756	0.32017	1.808	0.1076
1.89994	0.20054	2.03812	0.21224	1.91418	0.08826	1.82359	0.31704	1.81745	0.11075
1.90656	0.19797	2.04225	0.21433	1.91932	0.09083	1.82958	0.31373	1.82521	0.11436
1.9072	0.19775	2.04853	0.21665	1.92236	0.0923	1.8372	0.30919	1.82624	0.11467
1.91789	0.19415	2.05069	0.21735	1.92574	0.09385	1.83839	0.30848	1.82789	0.1163
1.92849	0.18964	2.05987	0.22031	1.93124	0.09637	1.84035	0.3074	1.83178	0.11894
1.92894	0.18945	2.06099	0.22066	1.93634	0.09804	1.84347	0.3059	1.83532	0.11823
1.93431	0.18819	2.06126	0.22074	1.93886	0.09886	1.84674	0.30428	1.83906	0.12007
1.93585	0.1877	2.0622	0.22097	1.9468	0.10181	1.85196	0.30144	1.84005	0.12107
1.93775	0.18698	2.08122	0.22605	1.95762	0.10633	1.8572	0.29788	1.8429	0.12396
1.93952	0.18623	2.08124	0.22605	1.96302	0.1082	1.85834	0.29713	1.84406	0.12418
1.94002	0.18605	2.08399	0.22677	1.96593	0.10922	1.87374	0.28907	1.84581	0.12451
1.94336	0.18486	2.084	0.22677	1.96747	0.10962	1.87439	0.28881	1.85162	0.12886
1.95488	0.18062	2.08566	0.22715	1.97063	0.11056	1.87458	0.28873	1.85358	0.13069
1.9681	0.17466	2.09535	0.22939	1.98019	0.11342	1.87526	0.28842	1.85565	0.13261
1.96865	0.17441	2.10672	0.23112	1.9827	0.11425	1.87914	0.28694	1.86154	0.13714
1.96874	0.17438	2.11733	0.23275	1.99188	0.11674	1.8818	0.28575	1.86449	0.13967
1.96951	0.17396	2.12213	0.23349	1.99305	0.11705	1.8908	0.28264	1.86489	0.14001
1.979	0.16883	2.12839	0.23439	1.99343	0.11718	1.89555	0.2824	1.87236	0.14845
1.9806	0.16831	2.13101	0.23465	2.00091	0.11899	1.8997	0.28226	1.87987	0.1566
1.99491	0.16268	2.13336	0.23499	2.00442	0.11988	1.9004	0.28224	1.88512	0.16143
1.99692	0.16189	2.14651	0.23501	2.01946	0.12343	1.9053	0.28138	1.88952	0.16701
2.0043	0.15789	2.15362	0.23513	2.02138	0.12388	1.90726	0.28156	1.89498	0.17386
2.0051	0.15746	2.15577	0.23504	2.02178	0.12396	1.9157	0.28231	1.89879	0.17864
2.01256	0.15325	2.16035	0.23517	2.03172	0.12547	1.91688	0.28224	1.90429	0.18602
2.02861	0.1452	2.16446	0.2356	2.03551	0.12605	1.91772	0.28219	1.90636	0.18899
2.02906	0.14503	2.17994	0.23478	2.04106	0.12713	1.9198	0.28207	1.90788	0.19117
2.0327	0.14364	2.18493	0.23429	2.05344	0.12951	1.92195	0.28258	1.9142	0.1994
2.03447	0.14274	2.18631	0.23416	2.05459	0.12972	1.93216	0.28617	1.92402	0.21348
2.03534	0.14257	2.19005	0.23412	2.06072	0.1305	1.93794	0.28769	1.92658	0.21716
2.03648	0.14214	2.19273	0.23425	2.06327	0.13062	1.93915	0.28791	1.9378	0.23133
2.03682	0.14199	2.19813	0.23453	2.07443	0.13196	1.9444	0.28888	1.9386	0.23227
2.03749	0.14168	2.20626	0.2335	2.07691	0.13231	1.94565	0.28926	1.93923	0.23306
2.05357	0.13655	2.21089	0.23332	2.0818	0.13299	1.9474	0.28979	1.95115	0.24682
2.054	0.13641	2.2114	0.2333	2.08383	0.13306	1.94919	0.29053	1.95446	0.25101
2.05904	0.13362	2.21742	0.23273	2.0856	0.13312	1.95162	0.29095	1.9558	0.25271
2.05914	0.13356	2.22718	0.23161	2.08753	0.13334	1.95785	0.29203	1.95907	0.25649
2.06936	0.12786	2.23072	0.23134	2.0952	0.13389	1.95943	0.29327	1.96062	0.25828
2.07228	0.12735	2.23361	0.23078	2.10347	0.13448	1.96077	0.29432	1.96301	0.26116
2.07543	0.12636	2.24003	0.22989	2.10542	0.13454	1.96735	0.29596	1.97109	0.27072
2.08136	0.125	2.24478	0.22916	2.11109	0.13468	1.96792	0.29626	1.97623	0.2764
2.08999	0.12198	2.24604	0.22896	2.11357	0.13503	1.97008	0.29739	1.97734	0.27758
2.09079	0.1217	2.25561	0.22736	2.11922	0.13545	1.97303	0.2973	1.98305	0.28213
2.09712	0.11924	2.25879	0.22671	2.12559	0.13592	1.97829	0.30103	1.9886	0.28655
2.10911	0.11721	2.26151	0.2263	2.12934	0.13602	1.98258	0.30177	1.99075	0.28805
2.11026	0.11701	2.26619	0.2256	2.13808	0.13603	1.98273	0.3018	2.00995	0.30059
2.12275	0.11449	2.27732	0.2234	2.1471	0.13718	1.98988	0.30313	2.00997	0.3006
2.12739	0.11305	2.28996	0.22095	2.16289	0.13621	1.99099	0.30335	2.01012	0.30069
2.13376	0.11291	2.29307	0.22035	2.16357	0.13615	1.99393	0.30366	2.01524	0.3034
2.13976	0.11301	2.29545	0.21985	2.1643	0.13608	2.00847	0.30567	2.01677	0.3037
2.14339	0.11307	2.29719	0.21936	2.16472	0.13607	2.01201	0.30523	2.01745	0.30391
2.14787	0.11191	2.29977	0.21915	2.16514	0.13605	2.02333	0.30378	2.02101	0.30583
2.15228	0.11095	2.30021	0.21905	2.17206	0.13666	2.02427	0.30351	2.03827	0.31133
2.15797	0.11221	2.30125	0.21868	2.18665	0.13584	2.03254	0.30118	2.04644	0.31333
2.16008	0.11232	2.31127	0.21537	2.20046	0.13525	2.03446	0.30022	2.05087	0.31342
2.1614	0.11239	2.31906	0.21416	2.20445	0.13508	2.03607	0.29942	2.05569	0.31352
2.16415	0.11247	2.32216	0.21335	2.20728	0.13523	2.05376	0.29147	2.05957	0.31342
2.16571	0.11251	2.32374	0.21294	2.209	0.13543	2.05549	0.29069	2.07402	0.314
2.17116	0.11195	2.32623	0.21237	2.21021	0.13559	2.05658	0.29001	2.07545	0.31391
2.17647	0.11178	2.32748	0.21205	2.2132	0.13573	2.05952	0.28783	2.08028	0.31145
2.1794	0.11203	2.33066	0.21122	2.22078	0.13538	2.06998	0.27917	2.08773	0.31085
2.19428	0.11176	2.33446	0.20978	2.22991	0.13537	2.07498	0.27526	2.08849	0.31068
2.19549	0.11184	2.33632	0.20907	2.23337	0.13486	2.07698	0.27261	2.08855	0.31067
2.19603	0.11211	2.343	0.20682	2.24285	0.13468	2.07948	0.27135	2.08921	0.31063
2.19622	0.1122	2.34653	0.20591	2.24353	0.13471	2.07976	0.27103	2.10116	0.30748
2.20201	0.1128	2.35398	0.20399	2.24373	0.13471	2.1012	0.24837	2.10368	0.30681
2.20295	0.11283	2.35616	0.20335	2.25617	0.13506	2.10262	0.2471	2.11157	0.30553
2.22056	0.11428	2.36604	0.19958	2.25974	0.13525	2.10386	0.24568	2.12722	0.30471
2.22752	0.11536	2.37663	0.1963	2.26087	0.13533	2.10513	0.24403	2.12744	0.30471
2.23047	0.11582	2.37906	0.19567	2.26451	0.13561	2.11674	0.23026	2.12753	0.3047
2.24144	0.1169	2.38165	0.195	2.26855	0.13583	2.1279	0.21613	2.13285	0.30259
2.24356	0.11696	2.38459	0.19386	2.27989	0.13622	2.12794	0.21608	2.14324	0.3031
2.24696	0.11706	2.38846	0.19237	2.29146	0.13747	2.12799	0.21603	2.14523	0.3029
2.25005	0.11674	2.38942	0.192	2.29385	0.13762	2.12801	0.21601	2.14857	0.30257
2.25417	0.11631	2.39336	0.19043	2.29821	0.13774	2.13149	0.2124	2.15193	0.30187
2.26019	0.11679	2.40485	0.18585	2.30299	0.13786	2.14595	0.19303	2.1572	0.3013
2.27552	0.11972	2.41014	0.18379	2.30648	0.13819	2.15149	0.18479	2.16487	0.30048
2.27856	0.11987	2.41034	0.18371	2.31117	0.13818	2.15247	0.18336	2.16816	0.2997
2.29897	0.11958	2.41711	0.18066	2.31194	0.13822	2.15343	0.18222	2.17245	0.29971
2.30395	0.11966	2.41916	0.1797	2.31526	0.1387	2.15896	0.17591	2.17246	0.29971
2.30505	0.11968	2.43836	0.17082	2.32298	0.13984	2.16327	0.17099	2.1779	0.29987
2.31025	0.11925	2.44113	0.16957	2.32606	0.13987	2.1761	0.15539	2.17791	0.29987
2.3111	0.11918	2.44312	0.16862	2.33132	0.14145	2.18151	0.14814	2.18283	0.30029
2.31203	0.11927	2.45393	0.16326	2.33735	0.14232	2.18203	0.14745	2.18835	0.30029
2.32093	0.11973	2.4542	0.16313	2.34071	0.14212	2.19163	0.13754	2.18835	0.30029
2.32409	0.11986	2.46665	0.15698	2.34075	0.14212	2.1962	0.13349	2.19485	0.30113
2.32424	0.11986	2.46906	0.15576	2.34729	0.14234	2.19671	0.13304	2.1996	0.30131
2.33082	0.11974	2.46918	0.15571	2.34894	0.14285	2.20527	0.12618	2.20078	0.30135
2.33683	0.1191	2.47112	0.15473	2.35701	0.14401	2.20781	0.12382	2.2046	0.30114
2.34276	0.11959	2.47231	0.15414	2.35844	0.14429	2.23046	0.11014	2.20756	0.30155
2.34382	0.11957	2.47246	0.15407	2.35868	0.1443	2.23461	0.10763	2.2192	0.30314
2.3441	0.11957	2.4737	0.15344	2.36835	0.14471	2.24243	0.10508	2.22235	0.30319
2.35889	0.11918	2.47376	0.1534	2.36864	0.14472	2.24256	0.10504	2.22534	0.30336
2.36219	0.11958	2.48735	0.14588	2.37709	0.14549	2.24259	0.10503	2.23776	0.30212
2.36396	0.11972	2.50471	0.13569	2.38466	0.14593	2.24261	0.10503	2.23816	0.3021
2.36709	0.1198	2.5048	0.13564	2.38617	0.14592	2.26124	0.10269	2.24783	0.30227
2.37122	0.11977	2.50482	0.13563	2.39244	0.14593	2.27447	0.10103	2.25605	0.30162
2.38151	0.11974	2.50495	0.13554	2.4103	0.14669	2.27617	0.10047	2.26214	0.30013
2.39004	0.11939	2.50506	0.13548	2.41031	0.14669	2.27641	0.1004	2.2682	0.29878
2.3937	0.11926	2.50611	0.13482	2.41087	0.14672	2.27724	0.10051	2.26927	0.29854
2.40227	0.11875	2.51895	0.12662	2.41337	0.14664	2.27725	0.10051	2.27008	0.29838
2.40358	0.11863	2.52289	0.12392	2.42529	0.14643	2.27877	0.10122	2.28631	0.29373
2.40734	0.11862	2.52455	0.12283	2.42806	0.14645	2.27884	0.10125	2.2964	0.29112
2.41171	0.1181	2.52811	0.12048	2.43877	0.14675	2.28372	0.10332	2.3048	0.28866
2.41682	0.11832	2.53299	0.11757	2.44358	0.14648	2.30611	0.11145	2.31033	0.28676
2.42478	0.11844	2.54039	0.11273	2.45859	0.14601	2.31339	0.1162	2.31048	0.28669
2.43272	0.1184	2.54069	0.11254	2.46403	0.14577	2.31345	0.11624	2.3107	0.28658
2.43294	0.11841	2.54084	0.11244	2.47089	0.14547	2.31661	0.11796	2.32024	0.27991
2.43579	0.11854	2.54141	0.11206	2.47404	0.14542	2.32633	0.12424	2.32072	0.27957
2.43606	0.11854	2.5529	0.10416	2.47548	0.14537	2.33169	0.1277	2.33679	0.26868
2.43844	0.11853	2.5677	0.09407	2.47841	0.14516	2.33589	0.13077	2.34274	0.2639
2.44202	0.11878	2.56787	0.09395	2.48521	0.14467	2.33909	0.13352	2.348	0.25999
2.44669	0.11861	2.56815	0.09376	2.4898	0.14472	2.3462	0.13977	2.34853	0.25959
2.44693	0.11861	2.56874	0.09338	2.49129	0.14461	2.35507	0.14777	2.36431	0.24575
2.45533	0.11864	2.5782	0.08727	2.49779	0.14413	2.36074	0.15288	2.36587	0.24425
2.46035	0.11888	2.58556	0.08251	2.50804	0.14322	2.3629	0.15466	2.36591	0.24421
2.46199	0.11895	2.59321	0.07751	2.51595	0.14363	2.3661	0.15738	2.38371	0.22706
2.47128	0.11843	2.59636	0.07526	2.51859	0.14373	2.37471	0.1647	2.38412	0.22671
2.47374	0.1183	2.60366	0.07004	2.5251	0.14388	2.37638	0.1662	2.3954	0.21704
2.47474	0.1183	2.6072	0.06799	2.53048	0.144	2.37695	0.1667	2.40525	0.20755
2.47559	0.11838	2.60753	0.06781	2.53087	0.14401	2.38326	0.17285	2.40603	0.20675
2.47927	0.11875	2.61482	0.06383	2.53367	0.14427	2.38884	0.17685	2.42344	0.18908
2.48716	0.11848	2.62557	0.05618	2.53878	0.14473	2.39002	0.178	2.42599	0.18646
2.48949	0.11841	2.62816	0.05458	2.53998	0.14484	2.39138	0.17933	2.43158	0.18167
2.49584	0.11865	2.63176	0.05227	2.54265	0.14485	2.40139	0.18799	2.43979	0.17463
2.50899	0.1178	2.63501	0.05001	2.55033	0.14544	2.41179	0.19605	2.44552	0.17003
2.51818	0.11739	2.63616	0.0501	2.55698	0.14625	2.41392	0.19783	2.4552	0.16211
2.52792	0.11695	2.6383	0.04958	2.55819	0.1464	2.41834	0.20151	2.46195	0.15567
2.5302	0.11683	2.64969	0.04743	2.56567	0.14752	2.42584	0.2069	2.46598	0.15089
2.53107	0.11675	2.65821	0.04582	2.56777	0.14803	2.43298	0.21104	2.46681	0.1499
2.53773	0.11612	2.65865	0.04576	2.57075	0.14858	2.44282	0.21706	2.47096	0.14541
2.54027	0.11585	2.66017	0.04459	2.57751	0.14959	2.44529	0.21857	2.47568	0.14291
2.55912	0.11413	2.66876	0.03904	2.58525	0.15075	2.44836	0.22042	2.47594	0.14277
2.55935	0.11411	2.67973	0.03195	2.59338	0.15217	2.45113	0.22151	2.47628	0.14264
2.56501	0.11324	2.68071	0.03267	2.59532	0.15269	2.45323	0.22218	2.47643	0.1425
2.56844	0.11269	2.68165	0.03283	2.60612	0.15527	2.45539	0.22287	2.47884	0.14069
2.56848	0.11268	2.68672	0.03547	2.6104	0.15625	2.46684	0.22699	2.49081	0.13172
2.57355	0.11164	2.69046	0.03573	2.61365	0.15668	2.46731	0.22707	2.50418	0.12202
2.5737	0.11161	2.70283	0.0366	2.62148	0.1578	2.46835	0.22725	2.50427	0.12197
2.57689	0.11106	2.7059	0.03511	2.62392	0.15826	2.4778	0.2282	2.5047	0.12172
2.57695	0.11104	2.71162	0.03673	2.62532	0.15856	2.48233	0.22898	2.51688	0.11492
2.58428	0.10947	2.7145	0.03917	2.63466	0.16058	2.48746	0.22987	2.52571	0.11178
2.58438	0.10946	2.7166	0.03969	2.63752	0.1614	2.48913	0.23	2.53135	0.10904
2.59215	0.10817	2.72084	0.04074	2.64347	0.16259	2.49771	0.23027	2.53354	0.10817
2.60219	0.1064	2.72253	0.0415	2.64593	0.16311	2.50222	0.23041	2.53481	0.10798
2.60914	0.10459	2.7253	0.0423	2.64942	0.16384	2.51864	0.22813	2.53795	0.10764
2.61043	0.10415	2.7337	0.04367	2.65024	0.16399	2.52287	0.22758	2.54637	0.10673
2.61227	0.10371	2.73445	0.0441	2.65265	0.16443	2.52521	0.22709	2.54882	0.1062
2.62519	0.1004	2.73546	0.04467	2.65346	0.16452	2.52836	0.22663	2.55019	0.10591
2.62695	0.09996	2.7374	0.04547	2.65463	0.16462	2.53078	0.22612	2.56079	0.10634
2.62856	0.0995	2.74005	0.04689	2.65624	0.16453	2.53868	0.22516	2.56117	0.10636
2.63541	0.09758	2.74098	0.04738	2.668	0.16529	2.56361	0.22262	2.56255	0.10635
2.64092	0.0961	2.7518	0.05292	2.67445	0.16542	2.56502	0.22264	2.57115	0.10598
2.64537	0.09441	2.75598	0.05448	2.6772	0.16547	2.57059	0.22379	2.57138	0.10602
2.64942	0.09329	2.75886	0.05521	2.67886	0.1654	2.57985	0.22546	2.57159	0.10606
2.65578	0.09137	2.76814	0.05868	2.68254	0.16563	2.5844	0.22588	2.58084	0.10711
2.65886	0.09037	2.77152	0.05985	2.68759	0.16552	2.59148	0.22705	2.58485	0.10778
2.66053	0.08982	2.77556	0.0616	2.69091	0.16544	2.59688	0.22795	2.58932	0.10853
2.66772	0.0871	2.78299	0.06483	2.69198	0.16533	2.60117	0.22953	2.59515	0.11167
2.67306	0.08499	2.78926	0.06727	2.70329	0.16414	2.60275	0.23011	2.59692	0.11252
2.67342	0.08483	2.79778	0.07028	2.71765	0.16254	2.60944	0.23285	2.59811	0.11315
2.6752	0.08416	2.80326	0.07207	2.71778	0.16253	2.61241	0.234	2.60731	0.11628
2.67612	0.08382	2.80659	0.07331	2.71867	0.1624	2.61883	0.2365	2.6101	0.11805
2.67626	0.08377	2.80943	0.07422	2.72404	0.16141	2.62117	0.23809	2.613	0.11989
2.67723	0.08338	2.81758	0.07719	2.72938	0.16018	2.62423	0.24017	2.62354	0.12809
2.70065	0.07427	2.8287	0.08091	2.73061	0.15979	2.63641	0.24808	2.62595	0.12996
2.70147	0.07391	2.8372	0.08351	2.73081	0.15972	2.6391	0.24921	2.62801	0.13198
2.70205	0.07366	2.84955	0.08706	2.73463	0.15849	2.64157	0.25094	2.6313	0.13402
2.70539	0.07225	2.85034	0.08729	2.73914	0.15714	2.65619	0.2608	2.6316	0.13419
2.70626	0.07189	2.85081	0.08744	2.75125	0.1535	2.66466	0.26615	2.64006	0.1414
2.70798	0.0712	2.85118	0.08755	2.75183	0.1533	2.66486	0.26627	2.64223	0.14337
2.71691	0.06737	2.85535	0.08882	2.75213	0.15325	2.66864	0.26853	2.66108	0.16046
2.72003	0.06611	2.85768	0.08955	2.75284	0.15299	2.6708	0.26989	2.66304	0.16204
2.72733	0.0631	2.87426	0.09412	2.75466	0.15242	2.67251	0.27092	2.66465	0.16379
2.73536	0.05986	2.87935	0.09557	2.76286	0.14984	2.67892	0.27419	2.67793	0.17814
2.73643	0.0594	2.88183	0.09631	2.76323	0.14971	2.68283	0.27618	2.6834	0.18427
2.74356	0.05556	2.8909	0.09886	2.76839	0.14778	2.68981	0.27999	2.6884	0.1897
2.74599	0.05454	2.90019	0.10167	2.76877	0.14762	2.69229	0.28086	2.69083	0.19158
2.75134	0.05294	2.90887	0.10436	2.77003	0.1471	2.69723	0.28262	2.69391	0.19462
2.75162	0.05286	2.91059	0.10488	2.77316	0.1457	2.70959	0.28642	2.69952	0.19978
2.76126	0.04873	2.91396	0.1059	2.77883	0.14294	2.71271	0.28739	2.69991	0.20019
2.76189	0.04846	2.917	0.1069	2.78404	0.14064	2.71499	0.28787	2.71037	0.21121
2.76365	0.04771	2.92025	0.10796	2.78657	0.13955	2.71667	0.28783	2.72145	0.2235
2.76586	0.04676	2.92194	0.10849	2.7874	0.13919	2.71701	0.28783	2.72888	0.23056
2.77442	0.04336	2.92425	0.10925	2.79243	0.13704	2.71752	0.28776	2.72958	0.2313
2.78529	0.03971	2.9243	0.10926	2.8009	0.13335	2.72213	0.28659	2.7333	0.23522
2.78583	0.03953	2.927	0.11005	2.80117	0.13323	2.72255	0.28655	2.74822	0.24911
2.79674	0.03633	2.93027	0.11089	2.8014	0.13312	2.73832	0.28503	2.75109	0.25148
2.79815	0.03598	2.93179	0.11145	2.80578	0.13105	2.75622	0.27848	2.75324	0.2536
2.79905	0.03575	2.93365	0.11215	2.81782	0.12516	2.7567	0.27821	2.75467	0.25502
2.81689	0.03064	2.9427	0.11487	2.82433	0.12207	2.7583	0.27731	2.76506	0.26454
2.82008	0.03015	2.94406	0.11523	2.82456	0.12196	2.75965	0.27647	2.76765	0.26688
2.8206	0.03007	2.95384	0.11838	2.83566	0.11693	2.76233	0.27465	2.77331	0.27199
2.82402	0.02959	2.9554	0.11888	2.83579	0.11687	2.77588	0.26544	2.77453	0.27284
2.83132	0.03029	2.95579	0.119	2.83988	0.11524	2.77751	0.26426	2.77696	0.27513
2.83166	0.03032	2.958	0.11967	2.8519	0.11005	2.7777	0.26418	2.7773	0.27539
2.83271	0.03033	2.96014	0.12043	2.85259	0.10977	2.77829	0.26371	2.77749	0.27553
2.83937	0.03054	2.96083	0.12064	2.86389	0.10527	2.78877	0.25471	2.78872	0.28264
2.85875	0.03068	2.97424	0.12475	2.86467	0.105	2.79567	0.24809	2.79375	0.28582
2.86209	0.03133	2.97856	0.12649	2.86664	0.10431	2.80144	0.24256	2.79634	0.28724
2.86656	0.03245	2.97968	0.12681	2.8773	0.10055	2.81694	0.22827	2.806	0.29282
2.86847	0.03305	2.98583	0.12855	2.88085	0.09941	2.81914	0.22627	2.80878	0.29443
2.87118	0.0338	2.98917	0.12974	2.89213	0.09578	2.82006	0.22543	2.81371	0.29632
2.87489	0.03453	2.99622	0.13204	2.89995	0.09345	2.8225	0.22307	2.81925	0.29897
2.88323	0.03617	3.0026	0.134	2.9006	0.09323	2.82494	0.22087	2.82006	0.29929
2.88692	0.03755	3.01496	0.13788	2.90293	0.09274	2.82599	0.22003	2.82787	0.30243
2.88892	0.0383	3.02161	0.13963	2.90805	0.0918	2.82925	0.21744	2.82958	0.30291
2.89575	0.04093	3.02189	0.1397	2.91152	0.09109	2.84628	0.20364	2.83668	0.30488
2.90181	0.04313	3.02239	0.13984	2.92415	0.08812	2.85145	0.19999	2.84248	0.30561
2.90358	0.04395	3.03884	0.14382	2.93155	0.08632	2.85212	0.19952	2.8529	0.30805
2.90897	0.04647	3.04684	0.1454	2.932	0.08623	2.85667	0.19681	2.85754	0.30825
2.91579	0.04926	3.04893	0.14582	2.93202	0.08622	2.85971	0.19571	2.86713	0.30827
2.92464	0.05288	3.05511	0.147	2.95092	0.08195	2.87174	0.19136	2.86743	0.30827
2.92761	0.05409	3.05712	0.14756	2.96357	0.07866	2.87377	0.19065	2.88175	0.3108
2.93391	0.05698	3.06243	0.14863	2.96393	0.07859	2.87465	0.19044	2.88291	0.31093
2.94811	0.06325	3.0626	0.14866	2.96428	0.07852	2.87903	0.19043	2.89317	0.31225
2.94856	0.06345	3.06953	0.14918	2.97181	0.07697	2.88722	0.18998	2.89321	0.31225
2.94979	0.06396	3.08309	0.15019	2.99022	0.07219	2.8919	0.18966	2.89748	0.31316
2.95675	0.06695	3.08347	0.15022	2.99411	0.07141	2.89392	0.19002	2.90782	0.3152
2.95884	0.06785	3.08766	0.15061	2.99429	0.07137	2.89561	0.1903	2.90827	0.31529
2.96243	0.06953	3.0903	0.15042	2.99506	0.0712	2.90032	0.19107	2.90913	0.31544
2.96418	0.07043	3.09643	0.14999	2.99771	0.07022	2.91309	0.19371	2.92075	0.31663
2.97497	0.0759	3.10545	0.14963	3.00548	0.06725	2.92221	0.1973	2.92333	0.31727
2.97931	0.0781	3.10754	0.14975	3.01677	0.06293	2.92343	0.19777	2.92913	0.31911
2.99136	0.08423	3.11601	0.15023	3.01831	0.06242	2.92784	0.1995	2.93531	0.32105
2.99456	0.0857	3.12537	0.14892	3.02009	0.06177	2.93233	0.20061	2.93729	0.32209
2.99639	0.08648	3.1277	0.14844	3.02755	0.05885	2.93412	0.20103	2.95015	0.3269
2.99698	0.08677	3.13034	0.1482	3.03084	0.05749	2.9391	0.20295	2.95853	0.33044
3.00094	0.08867	3.14436	0.14685	3.03355	0.05637	2.94968	0.20672	2.96319	0.3324
3.00144	0.08891	3.14831	0.14656	3.04034	0.0534	2.95081	0.20706	2.96603	0.33413
3.0026	0.0895	3.14929	0.14649	3.04039	0.05338	2.95127	0.20731	2.97698	0.33984
3.02187	0.09912	3.15387	0.14549	3.04042	0.05337	2.95503	0.20815	2.98768	0.34574
3.03117	0.1036	3.1612	0.14365	3.04048	0.05334	2.95808	0.20907	2.99106	0.34761
3.0418	0.10902	3.16676	0.14226	3.05075	0.04863	2.9745	0.2108	2.9987	0.35147
3.04268	0.10948	3.17512	0.14013	3.05807	0.0452	2.97962	0.21134	2.99915	0.35169
3.04877	0.11254	3.18147	0.13832	3.05871	0.04491	2.98028	0.21131	2.99959	0.35197
3.05769	0.11688	3.18659	0.13711	3.06683	0.0411	2.9808	0.21137	2.99972	0.35206
3.0626	0.11939	3.18675	0.13707	3.07369	0.03847	2.98515	0.21174	3.00941	0.35757
3.06454	0.12038	3.20095	0.13349	3.07395	0.03836	2.98687	0.21189	3.01221	0.35865
3.07421	0.12523	3.22495	0.12622	3.07573	0.03753	2.98821	0.21164	3.0133	0.35907
3.08291	0.12967	3.22512	0.12617	3.08136	0.03418	2.98888	0.21151	3.01794	0.36097
3.08573	0.13109	3.22625	0.12584	3.08496	0.03197	2.99997	0.20786	3.01931	0.36153
3.08654	0.13147	3.22667	0.1257	3.09004	0.02885	3.00191	0.20734	3.01964	0.36168
3.09533	0.13561	3.22674	0.12568	3.09287	0.02729	3.00491	0.20653	3.02905	0.36451
3.09953	0.13793	3.22682	0.12566	3.09502	0.02625	3.00748	0.20592	3.03042	0.36488
3.11508	0.1453	3.22683	0.12565	3.09524	0.02614	3.00886	0.20538	3.03535	0.36621
3.11619	0.14579	3.22695	0.1256	3.09566	0.02592	3.01274	0.20386	3.0427	0.36795
3.11666	0.146	3.237	0.12202	3.09756	0.025	3.02221	0.19799	3.0448	0.36825
3.11966	0.14758	3.24101	0.12059	3.09948	0.02407	3.03375	0.19185	3.05151	0.3691
3.12088	0.14823	3.2464	0.11867	3.11642	0.01789	3.0355	0.19056	3.05392	0.36936
3.12771	0.15157	3.24645	0.11866	3.11873	0.01694	3.04084	0.1857	3.06134	0.36907
3.13074	0.15304	3.25283	0.11665	3.13739	0.01347	3.05293	0.17454	3.06421	0.36943
3.13777	0.15585	3.25302	0.11659	3.13744	0.01345	3.05916	0.16892	3.06647	0.36884
3.14507	0.15951	3.26603	0.1129	3.13994	0.01256	3.06075	0.1676	3.07359	0.36762
3.15385	0.16347	3.26628	0.11287	3.13997	0.01255	3.06336	0.16505	3.07787	0.36635
3.15872	0.16559	3.27898	0.10963	3.14173	0.01167	3.06624	0.16216	3.07907	0.36615
3.16379	0.16779	3.27922	0.10958	3.14239	0.01187	3.07991	0.14842	3.08338	0.36475
3.17427	0.17215	3.28566	0.1081	3.14323	0.01221	3.08798	0.13997	3.08632	0.36346
3.18125	0.17471	3.28611	0.10803	3.14771	0.01407	3.09665	0.13232	3.09416	0.359
3.19092	0.17825	3.29362	0.10681	3.16347	0.02062	3.09852	0.13056	3.10335	0.35283
3.19464	0.17949	3.30289	0.10433	3.16567	0.02055	3.09995	0.12977	3.10871	0.34923
3.20013	0.18131	3.30602	0.10365	3.17642	0.02487	3.11084	0.12157	3.10889	0.34913
3.20768	0.18412	3.31498	0.10215	3.18355	0.02774	3.11655	0.1181	3.10902	0.34905
3.20967	0.18493	3.32102	0.10144	3.18585	0.02828	3.12583	0.11473	3.11707	0.34404
3.21367	0.18657	3.32217	0.10123	3.19126	0.02882	3.12695	0.11423	3.12241	0.33979
3.21817	0.18824	3.32752	0.10041	3.20065	0.03071	3.12976	0.11299	3.12731	0.33589
3.22131	0.18938	3.33677	0.09829	3.20071	0.03072	3.13915	0.11289	3.12847	0.3349
3.2278	0.19172	3.33831	0.09797	3.20243	0.03104	3.14112	0.11299	3.12952	0.33395
3.23222	0.19297	3.33987	0.09765	3.21685	0.03544	3.14368	0.11304	3.13997	0.32442
3.23608	0.19399	3.3415	0.09725	3.21856	0.03587	3.14988	0.11318	3.14409	0.32045
3.24745	0.19746	3.34538	0.09649	3.22382	0.03722	3.15059	0.11346	3.14821	0.31647
3.2524	0.19892	3.34594	0.09637	3.22639	0.0378	3.15292	0.1144	3.14926	0.31548
3.25273	0.19901	3.34993	0.096	3.22775	0.03829	3.15873	0.11671	3.1645	0.30419
3.25701	0.20017	3.35496	0.09472	3.23089	0.03895	3.17	0.12095	3.16993	0.29948
3.25735	0.20026	3.36359	0.09354	3.23762	0.04037	3.17036	0.12113	3.17077	0.29875
3.25894	0.20069	3.36873	0.09284	3.23894	0.04044	3.1756	0.12383	3.17252	0.29697
3.26693	0.20248	3.36887	0.09283	3.25249	0.04227	3.17804	0.12551	3.17864	0.29198
3.28009	0.20514	3.36907	0.09281	3.25624	0.04313	3.18886	0.13062	3.17903	0.29169
3.28113	0.20535	3.3753	0.09202	3.26023	0.04404	3.19635	0.13428	3.18618	0.28597
3.2816	0.20546	3.39056	0.08989	3.26118	0.04406	3.20416	0.1383	3.18867	0.2839
3.28247	0.20563	3.3926	0.0896	3.26612	0.04459	3.21392	0.14212	3.19277	0.28053
3.28493	0.20612	3.4018	0.08788	3.26758	0.04475	3.22147	0.14493	3.19606	0.27876
3.28533	0.20618	3.40383	0.08755	3.28097	0.04617	3.22199	0.14504	3.19642	0.27857
3.28572	0.20625	3.40808	0.08687	3.28442	0.04654	3.22282	0.14523	3.20812	0.27085
3.30555	0.20936	3.41668	0.08556	3.28959	0.0471	3.22477	0.14599	3.20982	0.26972
3.31631	0.21141	3.42551	0.08436	3.29183	0.04734	3.22534	0.14621	3.21095	0.2694
3.31913	0.21175	3.42611	0.08426	3.30054	0.04858	3.2312	0.14744	3.21655	0.26697
3.32269	0.21225	3.42764	0.08401	3.30639	0.04949	3.24236	0.1488	3.21921	0.26582
3.32325	0.21233	3.43013	0.08359	3.30976	0.05001	3.24901	0.14818	3.22522	0.26439
3.32453	0.2125	3.43138	0.08337	3.31534	0.05061	3.25463	0.14748	3.22935	0.26341
3.32672	0.21271	3.43469	0.08288	3.31943	0.05116	3.2647	0.14624	3.23371	0.2615
3.33285	0.21329	3.43631	0.08248	3.32263	0.05159	3.26714	0.14556	3.23794	0.26065
3.33588	0.21357	3.44709	0.08056	3.33344	0.05365	3.27141	0.14365	3.24017	0.2602
3.33916	0.21388	3.44812	0.08038	3.33575	0.05411	3.27987	0.14022	3.24705	0.26008
3.34095	0.21403	3.45035	0.08011	3.33623	0.05418	3.28571	0.13755	3.24898	0.26005
3.34679	0.21468	3.45044	0.0801	3.33784	0.05439	3.28843	0.13643	3.2576	0.25897
3.34801	0.21477	3.4516	0.07998	3.34247	0.05535	3.29816	0.131	3.2623	0.25969
3.35097	0.21504	3.4561	0.08007	3.34486	0.05581	3.30375	0.12724	3.26568	0.2602
3.35348	0.21526	3.46242	0.07847	3.35211	0.05813	3.30426	0.12699	3.26992	0.26009
3.36053	0.21562	3.46628	0.07794	3.3572	0.05976	3.30885	0.12467	3.27389	0.25999
3.3626	0.21558	3.46997	0.0776	3.35739	0.05982	3.31251	0.12159	3.28402	0.25699
3.36601	0.21552	3.47182	0.07743	3.36539	0.06293	3.31378	0.12037	3.29056	0.25594
3.37044	0.21577	3.47928	0.07628	3.36808	0.06397	3.31944	0.11494	3.30459	0.25275
3.37406	0.21597	3.48091	0.0761	3.37689	0.06664	3.32981	0.10745	3.30568	0.25243
3.37838	0.21619	3.48294	0.07568	3.387	0.06948	3.33239	0.10595	3.31268	0.25038
3.38404	0.21625	3.48712	0.07558	3.38985	0.07028	3.33451	0.10472	3.31549	0.2494
3.38723	0.21647	3.49148	0.07531	3.39139	0.07088	3.35019	0.09474	3.32437	0.24629
3.39083	0.21651	3.49197	0.07528	3.39272	0.07139	3.35255	0.09311	3.33288	0.24209
3.39723	0.21619	3.49413	0.07514	3.39497	0.07215	3.35548	0.09108	3.33443	0.24132
3.40207	0.21596	3.4959	0.07515	3.39582	0.07236	3.35687	0.09012	3.34469	0.23515
3.40718	0.21597	3.49768	0.07527	3.39743	0.07275	3.35973	0.08828	3.35214	0.2291
3.41133	0.21597	3.49863	0.07533	3.40728	0.07602	3.36156	0.08748	3.35528	0.22655
3.41505	0.21559	3.50781	0.0746	3.41518	0.07912	3.36347	0.08695	3.35665	0.22541
3.41701	0.21567	3.50915	0.07466	3.4247	0.08286	3.38027	0.08055	3.36022	0.22243
3.42005	0.21579	3.51094	0.07497	3.42753	0.08369	3.3872	0.08023	3.36737	0.21454
3.42876	0.21573	3.51247	0.07523	3.43289	0.08549	3.38955	0.08012	3.37585	0.2066
3.42929	0.21571	3.52151	0.07613	3.43723	0.08725	3.39946	0.08055	3.37779	0.20479
3.43041	0.21565	3.52658	0.07607	3.45036	0.092	3.40104	0.08071	3.381	0.20161
3.43086	0.21568	3.5384	0.07881	3.45443	0.09348	3.40534	0.08172	3.38314	0.19895
3.43211	0.21568	3.54236	0.07923	3.4565	0.09387	3.41074	0.08393	3.38445	0.19707
3.4479	0.21539	3.54324	0.07917	3.4627	0.09521	3.41465	0.08519	3.39203	0.18623
3.45404	0.21496	3.55042	0.07867	3.46445	0.09565	3.41751	0.08616	3.40419	0.17122
3.45886	0.21463	3.55427	0.07905	3.47411	0.09805	3.42576	0.08895	3.40513	0.1704
3.46889	0.21434	3.55989	0.0796	3.48199	0.1003	3.42889	0.08998	3.40668	0.16836
3.47332	0.21413	3.56238	0.07981	3.48448	0.10101	3.43407	0.09175	3.41696	0.15446
3.47686	0.2139	3.58942	0.08521	3.50058	0.103	3.44648	0.09601	3.42319	0.14712
3.47955	0.21358	3.59176	0.08576	3.50315	0.10332	3.45141	0.09824	3.42978	0.13821
3.48178	0.21345	3.60176	0.08812	3.50712	0.10381	3.45272	0.09889	3.43003	0.13786
3.49095	0.2129	3.60182	0.08814	3.51197	0.10464	3.45468	0.09944	3.4433	0.11892
3.49313	0.21262	3.60436	0.08872	3.51281	0.10489	3.46253	0.10175	3.44924	0.11091
3.49505	0.21236	3.60657	0.08923	3.51796	0.10461	3.47245	0.10345	3.45264	0.10883
3.50523	0.2113	3.61733	0.09113	3.5225	0.10447	3.47855	0.10448	3.45715	0.10407
3.50574	0.21127	3.61943	0.0915	3.52627	0.10434	3.48087	0.10454	3.46486	0.09669
3.51282	0.21076	3.62202	0.09195	3.53319	0.10544	3.49002	0.10475	3.46981	0.09326
3.51304	0.21073	3.62261	0.09204	3.53569	0.10502	3.504	0.10475	3.47173	0.09193
3.51339	0.21072	3.6326	0.09444	3.5368	0.10518	3.50509	0.10457	3.47215	0.09152
3.52492	0.2101	3.63723	0.09566	3.53769	0.10511	3.50725	0.10407	3.47342	0.08999
3.52844	0.20961	3.63863	0.09595	3.53789	0.10507	3.51497	0.10225	3.48272	0.07877
3.52871	0.20957	3.6411	0.09645	3.53831	0.105	3.52192	0.10035	3.4851	0.07836
3.53406	0.20844	3.64669	0.09768	3.54586	0.10612	3.52703	0.0984	3.48686	0.07765
3.54049	0.20843	3.64809	0.09799	3.55264	0.10493	3.5351	0.09406	3.49309	0.07726
3.54522	0.20843	3.65205	0.09889	3.55789	0.10411	3.53604	0.09356	3.49412	0.0772
3.54596	0.20832	3.65723	0.10019	3.55855	0.104	3.53728	0.09291	3.50952	0.06937
3.54656	0.20825	3.65968	0.10072	3.56652	0.10273	3.5397	0.0918	3.51177	0.06823
3.55442	0.20576	3.66143	0.10111	3.57346	0.10218	3.54188	0.0908	3.51218	0.06806
3.5547	0.20567	3.66602	0.10213	3.57397	0.10214	3.54898	0.08733	3.51255	0.06808
3.56015	0.20606	3.66683	0.10235	3.58199	0.10052	3.55311	0.08441	3.52031	0.06939
3.56021	0.20607	3.66841	0.1027	3.58262	0.10039	3.55429	0.08365	3.52375	0.06778
3.5658	0.20522	3.67606	0.10439	3.58505	0.09997	3.55649	0.08224	3.52667	0.0671
3.56931	0.20474	3.67896	0.10499	3.5882	0.09944	3.55804	0.08142	3.53912	0.06418
3.57486	0.20398	3.68063	0.10545	3.59746	0.09797	3.56341	0.07861	3.53974	0.06439
3.58302	0.20256	3.68888	0.10748	3.61126	0.09471	3.57209	0.0725	3.54023	0.06429
3.59198	0.20086	3.69423	0.10885	3.61628	0.09356	3.57839	0.06909	3.54135	0.06407
3.59799	0.20002	3.69889	0.10984	3.62046	0.0926	3.58233	0.06584	3.55146	0.06329
3.60584	0.19896	3.70573	0.11145	3.62477	0.09203	3.59067	0.06038	3.5661	0.05888
3.61012	0.1982	3.70611	0.11154	3.62903	0.09078	3.59353	0.05826	3.56908	0.05798
3.62475	0.19507	3.71618	0.11393	3.62985	0.09056	3.59592	0.05636	3.57148	0.05735
3.6259	0.19483	3.71837	0.11449	3.63246	0.08983	3.60704	0.04819	3.57592	0.05706
3.63166	0.1936	3.72304	0.11595	3.64091	0.0878	3.61095	0.04471	3.5763	0.05697
3.63423	0.19294	3.72476	0.11649	3.64211	0.08743	3.61125	0.04444	3.57831	0.05573
3.65122	0.18885	3.73633	0.12013	3.65067	0.08557	3.61662	0.04147	3.58796	0.05166
3.65473	0.18783	3.73681	0.12028	3.65602	0.08442	3.62145	0.04166	3.58934	0.0511
3.65505	0.18773	3.73754	0.12059	3.66142	0.08333	3.62831	0.03497	3.59155	0.05022
3.65676	0.18721	3.74341	0.1228	3.66357	0.0829	3.63566	0.03101	3.59469	0.04882
3.65757	0.18699	3.7465	0.12396	3.66444	0.08273	3.63875	0.02935	3.59759	0.04754
3.65779	0.18693	3.75526	0.12725	3.66927	0.08202	3.65175	0.02671	3.606	0.04392
3.66966	0.18377	3.76086	0.12993	3.68573	0.07914	3.65384	0.02647	3.612	0.04133
3.68013	0.18089	3.76821	0.13272	3.68692	0.07896	3.65877	0.02591	3.61895	0.03836
3.68642	0.17868	3.76823	0.13273	3.69081	0.07838	3.67122	0.03014	3.61978	0.038
3.68651	0.17865	3.76826	0.13274	3.70581	0.07567	3.6756	0.03224	3.62128	0.03736
3.69644	0.17575	3.76829	0.13276	3.70616	0.07562	3.67903	0.03389	3.62264	0.03701
3.70252	0.17375	3.77371	0.13541	3.70617	0.07562	3.68716	0.03322	3.62332	0.03683
3.70727	0.17218	3.78207	0.13978	3.70636	0.07558	3.69317	0.03209	3.63775	0.03782
3.71287	0.17038	3.78237	0.13991	3.71126	0.07513	3.697	0.03601	3.63868	0.03791
3.72523	0.16603	3.78441	0.1408	3.71235	0.0753	3.70294	0.03239	3.64187	0.03824
3.72602	0.16576	3.78467	0.14092	3.71622	0.07425	3.71287	0.03449	3.6583	0.04773
3.72996	0.16431	3.7861	0.14162	3.71758	0.07401	3.71465	0.03486	3.6619	0.05001
3.73182	0.16363	3.78958	0.14349	3.72239	0.07331	3.71721	0.0354	3.66251	0.05044
3.73269	0.16327	3.79648	0.14719	3.72463	0.0731	3.71844	0.0352	3.66255	0.05047
3.73666	0.16162	3.8013	0.14968	3.72518	0.07305	3.72024	0.0349	3.66292	0.05087
3.74473	0.15882	3.80271	0.15043	3.74371	0.07138	3.72659	0.03416	3.66302	0.05099
3.74769	0.15774	3.81838	0.15875	3.74975	0.07089	3.72931	0.0342	3.6638	0.05185
3.75591	0.15477	3.82052	0.16002	3.75524	0.07029	3.73587	0.0343	3.69086	0.07781
3.75975	0.15322	3.82562	0.16307	3.7659	0.06914	3.74479	0.03129	3.69242	0.07945
3.76877	0.14997	3.84139	0.17215	3.76985	0.06881	3.74518	0.03122	3.69388	0.08099
3.77121	0.149	3.84789	0.17592	3.77119	0.06909	3.74642	0.03101	3.70301	0.09001
3.78213	0.14463	3.85537	0.18035	3.77217	0.06852	3.75476	0.03092	3.70503	0.09203
3.78266	0.14442	3.8602	0.18321	3.7835	0.06949	3.75622	0.03097	3.71126	0.09827
3.78272	0.1444	3.86829	0.18775	3.78745	0.06907	3.76049	0.03112	3.72139	0.10737
3.78759	0.1426	3.87137	0.18952	3.79338	0.06756	3.76459	0.02943	3.72142	0.10738
3.79347	0.14033	3.87697	0.1926	3.79723	0.06658	3.77322	0.02264	3.72147	0.10742
3.79508	0.13967	3.87954	0.19402	3.81186	0.06424	3.77622	0.02029	3.73147	0.11446
3.80033	0.13751	3.88811	0.19843	3.81396	0.06411	3.7777	0.02002	3.73197	0.11482
3.80159	0.13705	3.89206	0.20087	3.8167	0.06393	3.78444	0.02627	3.73648	0.11838
3.8075	0.13496	3.89524	0.2024	3.82196	0.06311	3.78821	0.02977	3.747	0.12694
3.81207	0.13334	3.89752	0.20349	3.82318	0.06278	3.79385	0.02947	3.75269	0.12978
3.81785	0.13097	3.90786	0.20776	3.82404	0.0627	3.79407	0.02916	3.75954	0.13368
3.81995	0.13019	3.92214	0.21369	3.82931	0.06128	3.79768	0.02421	3.7679	0.13569
3.82084	0.12987	3.92564	0.21515	3.82968	0.06119	3.79941	0.02395	3.77528	0.13916
3.82123	0.12973	3.92656	0.21545	3.84942	0.05601	3.80819	0.02264	3.77729	0.14011
3.83024	0.12648	3.93244	0.21722	3.85046	0.05585	3.81414	0.01996	3.78729	0.14221
3.83178	0.12592	3.93571	0.21819	3.85075	0.05581	3.81705	0.01931	3.79122	0.14211
3.8366	0.12399	3.95133	0.22281	3.85334	0.05533	3.81781	0.01974	3.8013	0.1439
3.84627	0.12067	3.9575	0.22444	3.85463	0.05506	3.81915	0.02203	3.8019	0.14401
3.85513	0.11832	3.95812	0.22459	3.87721	0.05002	3.82416	0.02205	3.81192	0.14401
3.85662	0.11793	3.95893	0.22465	3.8834	0.04778	3.82467	0.0224	3.81505	0.14396
3.85946	0.11693	3.96743	0.22539	3.88373	0.04766	3.82482	0.0225	3.81539	0.14398
3.86173	0.1162	3.9698	0.2256	3.88502	0.04727	3.85171	0.04159	3.81578	0.14397
3.86488	0.11514	3.97709	0.2273	3.88601	0.04689	3.87247	0.04882	3.82917	0.14273
3.86563	0.11489	3.97885	0.22753	3.89536	0.04331	3.87429	0.04956	3.83011	0.14261
3.86739	0.1144	3.98114	0.22782	3.90408	0.0399	3.87985	0.05182	3.83727	0.14199
3.87328	0.11277	3.98494	0.22794	3.90864	0.03896	3.88531	0.05388	3.84607	0.14112
3.8768	0.11185	4.00179	0.22937	3.91372	0.03791	3.89387	0.05537	3.847	0.14108
3.88356	0.11031	4.00405	0.22933	3.91685	0.0382	3.9005	0.05765	3.86252	0.13883
3.89291	0.10872	4.00562	0.22917	3.92071	0.03856	3.90256	0.05836	3.86446	0.13855
3.89414	0.10847	4.00756	0.22898	3.92561	0.03728	3.91892	0.06602	3.87536	0.13847
3.89487	0.10819	4.00944	0.22884	3.9302	0.03329	3.92706	0.06681	3.87939	0.13924
3.89843	0.10682	4.01247	0.22862	3.93414	0.02987	3.92887	0.06706	3.89278	0.14027
3.90315	0.10662	4.02815	0.22673	3.93743	0.02856	3.94322	0.06902	3.89954	0.14079
3.90511	0.10623	4.03697	0.22618	3.94099	0.03043	3.94388	0.06921	3.90465	0.14188
3.90712	0.10583	4.03719	0.22616	3.944	0.03201	3.94566	0.06912	3.91758	0.14567
3.91222	0.10481	4.03721	0.22616	3.95295	0.02806	3.94923	0.06904	3.92548	0.14798
3.91417	0.10468	4.05192	0.22408	3.95456	0.02625	3.96627	0.06866	3.92901	0.14899
3.92148	0.10326	4.05721	0.22367	3.95734	0.02501	3.9737	0.06886	3.92999	0.14922
3.92865	0.10203	4.06595	0.22323	3.96471	0.02147	3.97932	0.06889	3.93049	0.14936
3.93115	0.10169	4.06639	0.22321	3.97638	0.02729	3.98256	0.0689	3.93364	0.15025
3.93447	0.10173	4.06656	0.2232	3.98312	0.0238	3.99346	0.06984	3.93762	0.15147
3.94082	0.10181	4.07465	0.22263	3.98398	0.02336	3.99842	0.06968	3.9454	0.15361
3.94479	0.10207	4.07688	0.22244	3.99023	0.02059	3.99881	0.06967	3.95295	0.15569
3.953	0.102	4.08212	0.22175	3.99252	0.01919	4.00056	0.0694	3.95394	0.15598
3.95622	0.10204	4.08894	0.22084	3.99261	0.01914	4.002	0.06948	3.96481	0.15897
3.96702	0.10218	4.08996	0.22064	3.99263	0.01914	4.01107	0.07408	3.96967	0.16013
3.99222	0.1061	4.09046	0.22057	3.99986	0.02057	4.01981	0.07213	3.97373	0.16109
3.99539	0.10648	4.09567	0.22014	4.00354	0.01971	4.02588	0.07308	3.97466	0.16129
4.00081	0.10736	4.0983	0.21992	4.00813	0.01978	4.02627	0.07328	3.97825	0.16175
4.00145	0.10747	4.10365	0.2193	4.00817	0.01978	4.02684	0.07328	3.98089	0.16209
4.00213	0.10765	4.10698	0.21891	4.01895	0.01908	4.03094	0.07409	3.98934	0.16267
4.00486	0.1084	4.11603	0.2188	4.02309	0.02039	4.03557	0.07444	3.99594	0.16314
4.00838	0.10937	4.11879	0.21877	4.02527	0.02098	4.04555	0.07951	4.00052	0.16292
4.02578	0.11336	4.1204	0.21866	4.02529	0.02098	4.0551	0.08368	4.00326	0.16254
4.0263	0.11352	4.12111	0.2186	4.0265	0.0214	4.06498	0.08696	4.01104	0.16101
4.03141	0.11507	4.12206	0.21863	4.02664	0.02145	4.07472	0.09083	4.01745	0.15936
4.04229	0.11922	4.12276	0.21865	4.03144	0.02335	4.07973	0.09273	4.02931	0.15633
4.05288	0.12303	4.12314	0.21864	4.04179	0.02709	4.08733	0.09717	4.03643	0.15429
4.05825	0.1254	4.13427	0.21835	4.05276	0.03072	4.10283	0.10391	4.03923	0.15335
4.06221	0.12684	4.13803	0.21852	4.05282	0.03074	4.10874	0.10648	4.04413	0.15083
4.06808	0.12972	4.14032	0.21863	4.05414	0.03128	4.11458	0.10831	4.04445	0.15066
4.08207	0.13526	4.14381	0.21885	4.07165	0.03782	4.12188	0.11064	4.05192	0.14663
4.08237	0.13542	4.14561	0.2189	4.07262	0.03818	4.1282	0.11336	4.05514	0.14487
4.09139	0.14019	4.14629	0.21896	4.0744	0.03884	4.13152	0.11478	4.05886	0.14284
4.09319	0.14095	4.1523	0.21914	4.07479	0.03898	4.13635	0.11716	4.05976	0.14236
4.10132	0.14439	4.15887	0.22017	4.07612	0.03943	4.13941	0.11681	4.06046	0.14198
4.10867	0.14867	4.16324	0.22067	4.07673	0.03962	4.1515	0.11691	4.06319	0.14052
4.10998	0.14943	4.17465	0.22199	4.07685	0.03967	4.15843	0.11675	4.0646	0.13972
4.11314	0.15131	4.17709	0.22209	4.07735	0.03986	4.17055	0.11792	4.06543	0.13925
4.11995	0.15436	4.18853	0.22416	4.10252	0.04865	4.1708	0.1179	4.08211	0.1298
4.12566	0.15801	4.18983	0.22441	4.11593	0.05373	4.17599	0.11649	4.08464	0.12829
4.13811	0.16436	4.19036	0.22448	4.11827	0.0545	4.1853	0.11356	4.09213	0.12383
4.13891	0.16481	4.19057	0.22451	4.12332	0.05618	4.18622	0.11327	4.09702	0.12118
4.13926	0.16501	4.19126	0.2246	4.12997	0.05826	4.19279	0.11075	4.10504	0.11637
4.15502	0.17441	4.19214	0.22474	4.13097	0.05857	4.21661	0.10521	4.10791	0.11566
4.16044	0.17711	4.1999	0.22594	4.13187	0.05888	4.21857	0.1045	4.10869	0.11546
4.17119	0.18372	4.22264	0.22951	4.13601	0.06062	4.21971	0.10409	4.12113	0.11002
4.17798	0.18789	4.22725	0.23008	4.14049	0.06251	4.22077	0.10364	4.1245	0.10847
4.18161	0.19007	4.23554	0.23115	4.14879	0.06534	4.22124	0.10344	4.12614	0.10771
4.18238	0.19054	4.24126	0.23165	4.1538	0.06702	4.2264	0.1013	4.13574	0.10612
4.18327	0.19073	4.24841	0.23228	4.15495	0.06736	4.23334	0.09824	4.14557	0.10399
4.18475	0.1918	4.25613	0.23298	4.15594	0.06765	4.23546	0.0973	4.14571	0.10396
4.18901	0.19404	4.25733	0.23309	4.16169	0.07023	4.24756	0.09111	4.14727	0.10364
4.19197	0.19559	4.2585	0.23314	4.16215	0.07036	4.24922	0.09058	4.15681	0.10371
4.19586	0.19727	4.27066	0.2337	4.16282	0.07057	4.25383	0.08933	4.16629	0.10393
4.19661	0.19796	4.27427	0.2337	4.17206	0.07337	4.26405	0.08687	4.16761	0.10385
4.20261	0.20172	4.2835	0.23348	4.19118	0.08002	4.26693	0.08582	4.1752	0.10335
4.21089	0.20617	4.2893	0.2333	4.19447	0.08114	4.2692	0.08499	4.17612	0.10352
4.21214	0.20694	4.30176	0.23261	4.19609	0.08181	4.27471	0.08297	4.18271	0.10453
4.2168	0.20979	4.30315	0.23247	4.20517	0.08496	4.27605	0.08293	4.18681	0.10517
4.22258	0.21315	4.30354	0.23243	4.20613	0.08526	4.27702	0.0829	4.18769	0.10531
4.22776	0.21573	4.30427	0.23237	4.21103	0.08675	4.28598	0.08316	4.19609	0.10702
4.23573	0.22043	4.30451	0.23235	4.22373	0.09047	4.29148	0.08332	4.20374	0.10693
4.23691	0.22104	4.30754	0.232	4.22555	0.09116	4.29175	0.08329	4.20904	0.10737
4.23707	0.22112	4.31334	0.23099	4.24408	0.09922	4.29296	0.08333	4.21256	0.1086
4.24463	0.22491	4.32416	0.22874	4.24501	0.09959	4.29692	0.08344	4.21282	0.10869
4.24585	0.22563	4.32861	0.22768	4.24759	0.10061	4.29765	0.08346	4.21322	0.1088
4.25041	0.22833	4.3297	0.22741	4.24918	0.10139	4.30581	0.08411	4.21407	0.1087
4.25266	0.22941	4.3455	0.22281	4.25282	0.10317	4.30779	0.08427	4.21451	0.10864
4.25724	0.23196	4.34593	0.22268	4.25312	0.1033	4.3107	0.08502	4.22007	0.10778
4.26	0.23337	4.34751	0.22208	4.25695	0.10481	4.31209	0.08547	4.22372	0.10823
4.26783	0.23738	4.35119	0.221	4.26343	0.10737	4.31296	0.08576	4.22693	0.10862
4.27106	0.23904	4.36277	0.21686	4.2723	0.11104	4.31915	0.0892	4.23211	0.109
4.27672	0.24164	4.36383	0.21648	4.27829	0.11366	4.32776	0.09326	4.23289	0.10898
4.27794	0.24221	4.37282	0.21292	4.28074	0.11481	4.33094	0.09411	4.23401	0.10854
4.28258	0.24437	4.37674	0.21112	4.28252	0.11547	4.33323	0.09473	4.2354	0.10801
4.28871	0.24767	4.38093	0.20919	4.28901	0.11788	4.34203	0.09754	4.24177	0.1056
4.29555	0.25103	4.38447	0.20752	4.29884	0.12247	4.34723	0.10021	4.24228	0.1056
4.29644	0.25147	4.38936	0.20529	4.29903	0.12256	4.34738	0.10028	4.24264	0.1055
4.30045	0.25348	4.39933	0.20074	4.29919	0.12262	4.35279	0.10239	4.24848	0.10511
4.30637	0.25656	4.4065	0.19764	4.30032	0.12305	4.35593	0.10357	4.25496	0.1038
4.30884	0.25785	4.40713	0.19737	4.3094	0.12652	4.36699	0.10889	4.25721	0.10347
4.31706	0.26192	4.40943	0.19619	4.31194	0.12749	4.36989	0.10977	4.26052	0.1026
4.31999	0.26337	4.40992	0.19593	4.32392	0.13239	4.37199	0.11016	4.26867	0.10044
4.32898	0.26755	4.41011	0.19583	4.32947	0.13489	4.37352	0.11045	4.27387	0.09751
4.34553	0.27591	4.41083	0.19549	4.33123	0.1355	4.39377	0.1136	4.28514	0.08966
4.34732	0.27679	4.41422	0.19385	4.3323	0.13605	4.3989	0.1144	4.28664	0.08862
4.35065	0.27843	4.42151	0.1899	4.33839	0.13813	4.40378	0.11497	4.28868	0.0875
4.3516	0.27887	4.42294	0.18913	4.34459	0.14024	4.40474	0.11518	4.29299	0.08377
4.35246	0.27933	4.42484	0.18826	4.34497	0.14034	4.40532	0.11509	4.30661	0.07765
4.35271	0.27947	4.42902	0.18636	4.34573	0.14069	4.41034	0.1145	4.31006	0.07519
4.35409	0.28018	4.43207	0.18473	4.35624	0.14428	4.42926	0.11284	4.31494	0.07348
4.36438	0.28533	4.43494	0.1832	4.35742	0.14474	4.43697	0.11052	4.31792	0.07454
4.37525	0.29071	4.43599	0.18277	4.36661	0.14834	4.43761	0.11018	4.33087	0.06447
4.37552	0.29084	4.44021	0.18081	4.36834	0.14865	4.45068	0.10337	4.33257	0.06315
4.37556	0.29087	4.44385	0.17912	4.37509	0.1502	4.45334	0.10212	4.33537	0.05835
4.37567	0.29092	4.44857	0.17671	4.38185	0.15278	4.4567	0.10021	4.34067	0.05741
4.37717	0.29164	4.45024	0.17587	4.38251	0.15303	4.46306	0.09694	4.36267	0.04356
4.378	0.29202	4.45227	0.17492	4.3855	0.15398	4.47609	0.08888	4.36614	0.04137
4.39183	0.29835	4.45553	0.17317	4.39311	0.15569	4.47792	0.08752	4.37107	0.04149
4.39473	0.30006	4.46166	0.16995	4.40238	0.15781	4.47997	0.08576	4.37198	0.04163
4.40576	0.30604	4.465	0.16819	4.40748	0.15898	4.48435	0.082	4.37223	0.04154
4.40671	0.30646	4.46522	0.1681	4.41348	0.16028	4.48861	0.07884	4.39287	0.04931
4.40757	0.30685	4.46722	0.16723	4.4175	0.16099	4.49373	0.0741	4.40236	0.05288
4.40872	0.30753	4.474	0.16455	4.4196	0.16128	4.50193	0.06824	4.40329	0.05332
4.40946	0.30796	4.47429	0.16444	4.42472	0.16201	4.50388	0.06653	4.40347	0.05329
4.41306	0.30996	4.47638	0.16363	4.42557	0.16213	4.50497	0.06557	4.40871	0.05567
4.42327	0.31445	4.48256	0.16092	4.43697	0.16364	4.50798	0.06465	4.41078	0.05661
4.43023	0.31849	4.48409	0.16026	4.44727	0.16479	4.50846	0.0645	4.4129	0.05756
4.43313	0.31999	4.48634	0.15936	4.44981	0.16513	4.51012	0.06315	4.42002	0.0611
4.43525	0.32109	4.49262	0.15725	4.4513	0.16532	4.51403	0.05865	4.43073	0.06641
4.43807	0.32296	4.5006	0.15457	4.45588	0.16572	4.52001	0.05177	4.43506	0.06785
4.44055	0.3246	4.50518	0.15284	4.45979	0.16623	4.52888	0.04491	4.4353	0.06793
4.44223	0.32555	4.51742	0.14809	4.46373	0.16654	4.53314	0.04087	4.43579	0.06816
4.45305	0.33067	4.53579	0.14403	4.47376	0.16732	4.54843	0.0355	4.43581	0.06817
4.45671	0.33306	4.53689	0.14378	4.4787	0.16796	4.55414	0.03425	4.43912	0.07012
4.46119	0.33626	4.53803	0.14349	4.48283	0.16819	4.55606	0.03413	4.44306	0.07001
4.46491	0.33853	4.54588	0.14148	4.48655	0.16836	4.56613	0.03347	4.44328	0.07
4.46659	0.33965	4.54818	0.141	4.49706	0.16914	4.57022	0.03364	4.44489	0.07074
4.47187	0.34315	4.5603	0.13874	4.50053	0.1694	4.57415	0.03489	4.45516	0.07547
4.48187	0.34985	4.56527	0.13769	4.50755	0.16988	4.57857	0.03646	4.46049	0.07716
4.48438	0.35133	4.56638	0.13746	4.51143	0.16997	4.58491	0.03982	4.46229	0.07716
4.49257	0.35614	4.56766	0.13725	4.51382	0.17003	4.58801	0.04172	4.46282	0.07739
4.49521	0.35769	4.57292	0.1364	4.51586	0.17013	4.58829	0.04191	4.46478	0.07826
4.49967	0.3608	4.58863	0.13436	4.5175	0.17021	4.5967	0.04779	4.46605	0.0783
4.52207	0.37662	4.58889	0.13433	4.52559	0.17029	4.59723	0.04806	4.47529	0.07895
4.52424	0.37791	4.589	0.13433	4.52685	0.17035	4.60235	0.05062	4.49108	0.08005
4.52699	0.37955	4.58943	0.13428	4.53688	0.17087	4.60724	0.05356	4.4939	0.08028
4.53234	0.38289	4.59206	0.13406	4.53969	0.17102	4.60793	0.05395	4.49783	0.07964
4.53489	0.38448	4.59239	0.134	4.55078	0.17259	4.61529	0.05808	4.50213	0.07893
4.54474	0.39025	4.59263	0.13396	4.55146	0.17265	4.62066	0.0602	4.51324	0.07774
4.54922	0.39303	4.6003	0.13342	4.5564	0.17307	4.62512	0.06196	4.51877	0.07746
4.56223	0.40111	4.60909	0.13282	4.56497	0.17459	4.62974	0.06351	4.52152	0.07732
4.5659	0.40354	4.61086	0.13266	4.5664	0.17482	4.63705	0.06587	4.53183	0.07576
4.5717	0.40739	4.61327	0.13231	4.56966	0.17535	4.65436	0.06764	4.53515	0.07526
4.57449	0.4091	4.61421	0.13221	4.57409	0.17578	4.65664	0.06784	4.53631	0.07512
4.57897	0.41107	4.63227	0.13126	4.57597	0.17619	4.65712	0.06788	4.54143	0.07552
4.58543	0.41582	4.63322	0.13121	4.57923	0.17655	4.6577	0.06793	4.55164	0.07292
4.59644	0.42392	4.63391	0.13112	4.59024	0.1778	4.65773	0.06794	4.5533	0.07275
4.60253	0.42802	4.63403	0.13111	4.59306	0.17828	4.66016	0.0678	4.55786	0.07225
4.60562	0.43001	4.6395	0.13054	4.59942	0.1792	4.66047	0.06778	4.55806	0.07223
4.60698	0.43073	4.64017	0.13049	4.6025	0.17985	4.66075	0.06775	4.56315	0.07098
4.61014	0.43251	4.66076	0.12959	4.61498	0.18206	4.67234	0.0674	4.56368	0.07085
4.61321	0.43418	4.66275	0.12931	4.62406	0.18367	4.67648	0.06643	4.56386	0.07083
4.62831	0.44241	4.6647	0.12924	4.62468	0.18377	4.68049	0.06478	4.57041	0.07222
4.63613	0.44649	4.68244	0.1283	4.6251	0.18384	4.68174	0.06427	4.57818	0.07384
4.63854	0.44779	4.69005	0.12769	4.62513	0.18385	4.68284	0.06383	4.5907	0.07406
4.64739	0.45242	4.70424	0.12791	4.63226	0.18497	4.6847	0.06339	4.59115	0.07443
4.65238	0.45504	4.71589	0.12818	4.63741	0.18584	4.68891	0.06212	4.59714	0.07776
4.65714	0.45753	4.71735	0.12807	4.63764	0.18586	4.69396	0.06059	4.59823	0.07836
4.66381	0.46055	4.71963	0.12813	4.64757	0.18662	4.69587	0.05979	4.59842	0.07835
4.67764	0.46818	4.72354	0.128	4.64777	0.18666	4.70877	0.05239	4.59872	0.07854
4.67894	0.4689	4.74164	0.12742	4.65242	0.18765	4.71134	0.05097	4.60877	0.08198
4.68372	0.47095	4.7424	0.12732	4.66192	0.18832	4.71373	0.04964	4.62205	0.08652
4.68476	0.47134	4.74999	0.12808	4.66811	0.18856	4.71451	0.0492	4.62372	0.08764
4.68688	0.47214	4.75115	0.12828	4.67473	0.18971	4.71538	0.0486	4.62631	0.08924
4.68865	0.47295	4.75707	0.12819	4.68276	0.19062	4.71569	0.04835	4.62655	0.08938
4.69464	0.47563	4.76658	0.12806	4.68849	0.19069	4.71646	0.04775	4.62823	0.09013
4.69619	0.47631	4.7696	0.12816	4.69593	0.19083	4.71797	0.0465	4.63687	0.09361
4.69737	0.47676	4.77165	0.12822	4.69955	0.19106	4.7181	0.0464	4.64487	0.09682
4.70542	0.47979	4.77797	0.12839	4.70296	0.19126	4.73749	0.03086	4.64985	0.09913
4.70995	0.48162	4.78291	0.12918	4.70753	0.19105	4.73797	0.03044	4.64999	0.09919
4.71738	0.48521	4.79155	0.13007	4.71337	0.19057	4.74274	0.02619	4.65671	0.10222
4.72169	0.48729	4.79473	0.13036	4.71439	0.19049	4.75216	0.01729	4.65676	0.10223
4.72772	0.4894	4.80065	0.13048	4.71878	0.19011	4.75244	0.01718	4.66061	0.10368
4.72866	0.48978	4.81416	0.13162	4.72297	0.18981	4.75737	0.01506	4.67488	0.11025
4.73076	0.49063	4.81667	0.13195	4.72708	0.18942	4.76062	0.01566	4.68086	0.11339
4.73657	0.49267	4.82198	0.13264	4.73774	0.18829	4.76619	0.01486	4.68107	0.11347
4.73804	0.49344	4.82889	0.13337	4.75291	0.18645	4.7668	0.01491	4.68761	0.11597
4.74781	0.49856	4.83809	0.1348	4.75394	0.1863	4.77726	0.0157	4.6906	0.11618
4.74996	0.49942	4.84938	0.13611	4.75549	0.18606	4.78104	0.01759	4.69566	0.11699
4.75098	0.49983	4.85713	0.13707	4.75646	0.18581	4.78654	0.02229	4.70299	0.11763
4.75432	0.50137	4.86237	0.1385	4.7566	0.18577	4.78952	0.02483	4.70904	0.11813
4.7654	0.50589	4.87179	0.14059	4.75705	0.18562	4.79366	0.02888	4.71659	0.1197
4.76822	0.50704	4.87498	0.1412	4.75853	0.18532	4.79535	0.03037	4.71675	0.11974
4.77672	0.51022	4.88557	0.14321	4.75893	0.18522	4.802	0.03734	4.72962	0.1207
4.78468	0.51404	4.88873	0.14367	4.78186	0.17954	4.80798	0.04338	4.7383	0.12002
4.78755	0.51541	4.8943	0.1453	4.78208	0.17948	4.81859	0.05489	4.74235	0.11975
4.79803	0.5204	4.89801	0.14601	4.7832	0.17914	4.8202	0.05664	4.75117	0.11998
4.8014	0.52197	4.90187	0.14684	4.80564	0.17236	4.82526	0.06054	4.75135	0.11999
4.80247	0.52246	4.9062	0.14777	4.806	0.17226	4.83816	0.0713	4.76328	0.11884
4.81317	0.52799	4.91024	0.14899	4.80854	0.17156	4.83901	0.07203	4.76986	0.11757
4.81355	0.52817	4.91331	0.14992	4.80875	0.1715	4.84413	0.07644	4.77026	0.1175
4.81939	0.53103	4.91979	0.15159	4.80896	0.17143	4.84743	0.07849	4.78025	0.11769
4.81975	0.5312	4.92002	0.15165	4.81971	0.168	4.8482	0.07896	4.7841	0.117
4.8209	0.5319	4.92288	0.15234	4.82503	0.16655	4.85463	0.08345	4.78787	0.11633
4.82629	0.53462	4.92458	0.15298	4.8293	0.16538	4.86806	0.09308	4.79132	0.11572
4.82831	0.53549	4.92951	0.15465	4.84341	0.16164	4.86844	0.09339	4.80175	0.11304
4.83266	0.53734	4.92998	0.15481	4.8443	0.16139	4.86889	0.09351	4.80447	0.11246
4.83642	0.53944	4.93907	0.15858	4.84736	0.16051	4.87712	0.09618	4.80453	0.11246
4.83964	0.54093	4.93909	0.15859	4.85053	0.15999	4.87878	0.09733	4.8122	0.11191
4.84012	0.54119	4.93956	0.15873	4.85256	0.15954	4.88092	0.09755	4.82557	0.11539
4.84643	0.54461	4.93976	0.1588	4.85409	0.1592	4.88834	0.10017	4.84537	0.11147
4.84897	0.54614	4.9467	0.16104	4.87322	0.15444	4.89298	0.10163	4.84542	0.11146
4.85303	0.54857	4.95654	0.16506	4.87383	0.15434	4.89458	0.10213	4.84615	0.11127
4.86329	0.55406	4.95831	0.16579	4.88362	0.15236	4.89898	0.10224	4.84625	0.11128
4.86818	0.55671	4.95928	0.16619	4.89275	0.15055	4.91454	0.1036	4.84639	0.11132
4.87105	0.55827	4.96195	0.16753	4.89345	0.15036	4.91458	0.10361	4.8501	0.11241
4.8808	0.56395	4.97108	0.17163	4.89576	0.14984	4.91763	0.10362	4.85156	0.11276
4.89016	0.56955	4.97222	0.17215	4.89576	0.14984	4.9198	0.10315	4.85421	0.11339
4.89518	0.57316	4.98468	0.17778	4.89791	0.14966	4.93403	0.09976	4.85961	0.11435
4.90398	0.57851	4.98864	0.17994	4.89831	0.14963	4.93648	0.09913	4.88223	0.11803
4.90853	0.58207	5.00596	0.1894	4.90455	0.14862	4.93886	0.0986	4.88958	0.11988
4.91714	0.58755	5.00683	0.18985	4.90801	0.14808	4.94136	0.09813	4.89306	0.12067
4.92746	0.59461	5.00975	0.1913	4.91753	0.14722	4.94204	0.09783	4.91228	0.12501
4.92911	0.59561	5.01005	0.19144	4.91783	0.1472	4.94218	0.09777	4.91856	0.12584
4.9295	0.59585	5.01008	0.19146	4.91869	0.14707	4.94461	0.09684	4.92394	0.12687
4.93349	0.59844	5.01008	0.19146	4.92144	0.14682	4.95779	0.09235	4.92538	0.12688
4.94061	0.60207	5.01292	0.1933	4.92322	0.14664	4.95965	0.09166	4.92717	0.12713
4.94301	0.60361	5.03242	0.20556	4.93645	0.14597	4.96116	0.0911	4.93033	0.12769
4.95842	0.61221	5.03415	0.20665	4.94501	0.14564	4.96951	0.08695	4.93897	0.12989
4.96625	0.61658	5.03465	0.20698	4.94927	0.14538	4.97933	0.08264	4.94346	0.13001
4.97032	0.61861	5.03662	0.20828	4.95046	0.14521	4.98315	0.08143	4.94386	0.13006
4.98276	0.62682	5.04474	0.21349	4.95356	0.14475	4.98351	0.08132	4.94613	0.13034
4.98375	0.62739	5.05555	0.22043	4.95513	0.14451	4.98485	0.08074	4.95319	0.13037
4.98512	0.62817	5.05887	0.22248	4.95565	0.14446	4.99642	0.07728	4.95517	0.13038
5.00004	0.63669	5.06063	0.22371	4.95751	0.14427	4.99722	0.07708	4.962	0.13078
5.00168	0.63775	5.06296	0.22509	4.96641	0.14194	4.99762	0.07698	4.96275	0.1308
5.00669	0.64079	5.06304	0.22513	4.96829	0.142	4.99787	0.07688	4.96295	0.1308
5.00747	0.64125	5.06611	0.22736	4.97522	0.14275	4.998	0.07682	4.96299	0.13081
5.00797	0.64154	5.07153	0.23085	4.97888	0.1424	5.00056	0.07634	4.96313	0.13084
5.00882	0.64212	5.07983	0.23618	4.97921	0.14235	5.00287	0.07627	4.96809	0.13094
5.01557	0.64685	5.08269	0.23798	4.97945	0.14236	5.00322	0.07626	4.97928	0.12983
5.01869	0.64904	5.09572	0.24769	4.9853	0.14177	5.0054	0.07658	4.98115	0.13
5.02503	0.65149	5.09798	0.24921	4.98696	0.14155	5.00906	0.07661	4.98263	0.13014
5.02547	0.65166	5.10054	0.25093	4.99311	0.14111	5.00956	0.07661	4.9921	0.1284
5.03587	0.65874	5.10269	0.25253	4.99555	0.14067	5.02481	0.07673	4.99809	0.12788
5.03925	0.66096	5.10507	0.2543	5.00067	0.14008	5.02862	0.07844	5.00111	0.12741
5.04286	0.66241	5.10522	0.2544	5.00923	0.13908	5.04004	0.08231	5.00601	0.12665
5.04521	0.66258	5.10548	0.25456	5.01436	0.13837	5.04029	0.08239	5.00696	0.12656
5.05631	0.66787	5.11333	0.25912	5.01841	0.13791	5.04415	0.08504	5.01079	0.12591
5.05883	0.6688	5.11634	0.26087	5.02649	0.1372	5.05	0.08809	5.01355	0.12519
5.06064	0.66984	5.12548	0.26742	5.03027	0.13659	5.05414	0.09146	5.01361	0.12518
5.06465	0.6722	5.12734	0.26862	5.03402	0.13599	5.05584	0.09274	5.01941	0.12337
5.07033	0.67554	5.1314	0.27075	5.03835	0.13527	5.06358	0.09857	5.0248	0.12179
5.07555	0.67784	5.13736	0.27489	5.04206	0.13464	5.0666	0.1008	5.02952	0.12041
5.0822	0.68157	5.13796	0.27527	5.04659	0.13313	5.06666	0.10084	5.03293	0.11915
5.08599	0.68298	5.14563	0.27923	5.05016	0.13249	5.06747	0.10148	5.04293	0.11607
5.09021	0.68454	5.14965	0.28173	5.05283	0.1319	5.06888	0.1027	5.04461	0.1155
5.09418	0.68659	5.15024	0.28205	5.06483	0.12882	5.06939	0.10314	5.04605	0.11501
5.09702	0.68806	5.15468	0.28444	5.06571	0.1286	5.07793	0.11041	5.04826	0.11424
5.10071	0.6897	5.15686	0.28571	5.06831	0.12788	5.08209	0.11399	5.05322	0.11225
5.10631	0.69189	5.16049	0.28826	5.07524	0.12596	5.08703	0.11832	5.05682	0.11152
5.11396	0.69515	5.16845	0.29338	5.07989	0.12461	5.08855	0.11965	5.06196	0.11018
5.11716	0.69647	5.1686	0.29348	5.08577	0.1228	5.09757	0.12703	5.06312	0.10988
5.12346	0.69758	5.16947	0.29394	5.0976	0.11915	5.10712	0.13449	5.06485	0.10911
5.12697	0.70049	5.1704	0.29439	5.10367	0.11699	5.10769	0.13488	5.07096	0.10638
5.13053	0.70177	5.17603	0.29718	5.10524	0.11648	5.11613	0.1407	5.07292	0.10562
5.14034	0.70377	5.1823	0.30029	5.11821	0.11179	5.11619	0.14074	5.07597	0.10453
5.14992	0.70906	5.18751	0.30316	5.12404	0.10968	5.11625	0.14077	5.07847	0.10361
5.15313	0.71044	5.18821	0.30355	5.12481	0.10943	5.12468	0.14621	5.08055	0.10285
5.15635	0.71183	5.19284	0.30533	5.126	0.10896	5.13236	0.15117	5.08147	0.1026
5.16014	0.7124	5.19448	0.30608	5.13118	0.10693	5.13735	0.15364	5.08278	0.10224
5.1617	0.71315	5.19619	0.30686	5.13353	0.10602	5.14586	0.15742	5.09593	0.09856
5.16552	0.71496	5.20113	0.30966	5.13384	0.10592	5.151	0.15934	5.09601	0.09854
5.16824	0.71567	5.20439	0.31119	5.13428	0.10577	5.15861	0.16115	5.09604	0.09853
5.16953	0.71605	5.20794	0.31287	5.14322	0.10347	5.16036	0.16156	5.09633	0.09848
5.17702	0.71826	5.21366	0.31496	5.15302	0.09969	5.16881	0.163	5.11188	0.09562
5.1844	0.72348	5.21514	0.3157	5.15488	0.09874	5.17433	0.16355	5.11228	0.09556
5.18492	0.72376	5.22061	0.31893	5.1617	0.09636	5.17537	0.16366	5.11349	0.09543
5.18591	0.72431	5.22177	0.31925	5.17182	0.09277	5.17658	0.16368	5.12059	0.09468
5.19293	0.72702	5.22585	0.32036	5.17415	0.09211	5.17857	0.16372	5.12322	0.09446
5.2036	0.73113	5.23095	0.3233	5.17489	0.09187	5.18139	0.16382	5.12869	0.09387
5.20584	0.73202	5.23803	0.32573	5.17653	0.09134	5.19045	0.16384	5.14223	0.09242
5.20796	0.73286	5.23948	0.32622	5.17724	0.09114	5.19263	0.16384	5.15022	0.09227
5.21137	0.73408	5.24199	0.32708	5.17845	0.0908	5.20227	0.16386	5.15173	0.09225
5.21427	0.73539	5.25548	0.33311	5.17882	0.09069	5.20231	0.16385	5.15315	0.09222
5.21431	0.73541	5.2566	0.33366	5.18038	0.09015	5.20237	0.16385	5.15407	0.09226
5.2255	0.74137	5.25683	0.33375	5.18478	0.08862	5.20275	0.16379	5.16103	0.09281
5.2331	0.74437	5.27203	0.33938	5.19214	0.08617	5.20402	0.16355	5.16676	0.09237
5.23565	0.74542	5.27738	0.34125	5.2101	0.08198	5.2043	0.16349	5.17387	0.09316
5.2365	0.74566	5.28693	0.34513	5.211	0.08173	5.20806	0.16254	5.17765	0.09337
5.24554	0.74829	5.2982	0.34922	5.21493	0.08067	5.21635	0.16028	5.18504	0.0937
5.25138	0.74971	5.30011	0.35013	5.21691	0.08011	5.21637	0.16027	5.18841	0.09361
5.25546	0.75245	5.30755	0.35401	5.21813	0.07997	5.21642	0.16026	5.18886	0.0936
5.25867	0.7546	5.31152	0.35588	5.21845	0.07993	5.22097	0.159	5.19215	0.09358
5.26424	0.75917	5.31186	0.35604	5.23665	0.07628	5.22691	0.15734	5.19291	0.09357
5.26687	0.76052	5.31416	0.35721	5.23734	0.0761	5.23396	0.15454	5.19382	0.09356
5.27047	0.76288	5.32411	0.36127	5.2379	0.07595	5.2367	0.15393	5.19439	0.09351
5.27248	0.76405	5.32887	0.36322	5.23864	0.07581	5.23815	0.1536	5.20932	0.09384
5.27815	0.76778	5.3387	0.36771	5.23913	0.07581	5.23972	0.15309	5.21406	0.09327
5.28297	0.77007	5.34508	0.37061	5.23976	0.0758	5.2531	0.14915	5.21455	0.09322
5.28987	0.77287	5.34742	0.3719	5.2601	0.07389	5.26575	0.14601	5.21564	0.09312
5.29475	0.77408	5.35008	0.37299	5.26038	0.07384	5.26832	0.14537	5.23073	0.09191
5.29628	0.77446	5.35577	0.37695	5.26052	0.07384	5.26863	0.14535	5.2343	0.09143
5.2996	0.77726	5.36307	0.38076	5.26061	0.07384	5.287	0.14375	5.23581	0.09121
5.305	0.77957	5.37214	0.38545	5.26387	0.07381	5.29612	0.14452	5.23689	0.09106
5.30736	0.78034	5.37381	0.38651	5.28056	0.07361	5.29815	0.14461	5.24212	0.08978
5.30925	0.78095	5.38288	0.3924	5.28086	0.07361	5.30254	0.14481	5.24259	0.08973
5.3109	0.78217	5.39987	0.40342	5.28181	0.07361	5.30449	0.14504	5.24491	0.08939
5.31237	0.78326	5.40121	0.40428	5.28211	0.07362	5.30887	0.14556	5.25215	0.08832
5.31636	0.78647	5.4153	0.41366	5.29736	0.0752	5.31213	0.14617	5.2562	0.0908
5.32714	0.79341	5.41748	0.41511	5.30118	0.0756	5.31345	0.14665	5.25823	0.0903
5.32973	0.79508	5.42203	0.41787	5.30137	0.07562	5.31506	0.14725	5.26385	0.08891
5.33063	0.79571	5.4237	0.41933	5.30153	0.07565	5.32214	0.14988	5.26976	0.08362
5.33202	0.79645	5.42841	0.42286	5.30507	0.07617	5.32688	0.15143	5.27122	0.08316
5.3382	0.79971	5.43035	0.42432	5.30626	0.07638	5.32736	0.15154	5.27537	0.08208
5.34166	0.80178	5.44242	0.43417	5.30863	0.0768	5.3274	0.15155	5.28281	0.08139
5.34533	0.8044	5.44393	0.43529	5.33639	0.08171	5.32901	0.15217	5.29072	0.07925
5.34818	0.80644	5.44683	0.43743	5.33673	0.08179	5.32906	0.1522	5.29199	0.07897
5.36004	0.81389	5.44938	0.43961	5.34189	0.0826	5.33297	0.15405	5.29786	0.07802
5.36903	0.81998	5.45092	0.44092	5.34657	0.08333	5.34552	0.15956	5.30142	0.07704
5.3714	0.8216	5.4535	0.4429	5.3532	0.08483	5.34671	0.16001	5.30543	0.07611
5.37265	0.82244	5.46431	0.4506	5.35442	0.08532	5.35403	0.1636	5.31107	0.07481
5.37928	0.82383	5.47341	0.45858	5.35951	0.08738	5.36148	0.16792	5.31332	0.07436
5.38924	0.83158	5.47613	0.46074	5.37306	0.09167	5.36173	0.16806	5.31636	0.07375
5.38984	0.83192	5.48034	0.4641	5.37378	0.09182	5.36203	0.16822	5.33494	0.06899
5.40201	0.83713	5.48179	0.46511	5.37607	0.09228	5.36223	0.16834	5.33711	0.06847
5.41217	0.84279	5.48392	0.46698	5.38107	0.09442	5.36701	0.17071	5.34028	0.06784
5.41304	0.84327	5.48891	0.47073	5.38194	0.09466	5.37197	0.17345	5.34546	0.06812
5.41819	0.8458	5.48978	0.47138	5.38257	0.09494	5.37735	0.17563	5.35263	0.06868
5.42545	0.84834	5.50053	0.4794	5.39077	0.09832	5.38256	0.17754	5.36376	0.06956
5.42609	0.84864	5.50737	0.48455	5.39486	0.1	5.38506	0.17851	5.36476	0.06958
5.42889	0.84995	5.51551	0.49082	5.39991	0.10178	5.3886	0.17989	5.37456	0.07093
5.43242	0.85199	5.52934	0.50053	5.40218	0.10259	5.39814	0.18387	5.37991	0.07208
5.4424	0.85777	5.53422	0.50402	5.40827	0.10476	5.3995	0.18444	5.38975	0.07454
5.44826	0.86056	5.54014	0.50805	5.41203	0.10639	5.41552	0.18916	5.38989	0.07457
5.4623	0.86536	5.54115	0.50875	5.43073	0.1131	5.4156	0.18918	5.39915	0.07635
5.46399	0.86528	5.5446	0.51117	5.44042	0.11704	5.4163	0.18939	5.42336	0.08068
5.46455	0.86588	5.54908	0.51252	5.44172	0.11757	5.42046	0.19035	5.42343	0.08069
5.47043	0.86901	5.54925	0.51257	5.44706	0.11968	5.42316	0.19076	5.42507	0.08111
5.47369	0.87075	5.55004	0.51296	5.44848	0.12016	5.42488	0.19093	5.42574	0.08105
5.48278	0.87612	5.5521	0.51523	5.45733	0.12289	5.43539	0.19194	5.4273	0.08148
5.48334	0.87624	5.55739	0.52104	5.47066	0.12805	5.43588	0.19198	5.42755	0.08153
5.48419	0.87656	5.5598	0.52267	5.47206	0.1286	5.4539	0.19376	5.42758	0.08153
5.50173	0.88131	5.56676	0.52662	5.48025	0.13182	5.45398	0.19375	5.42841	0.08161
5.50787	0.88297	5.58123	0.53484	5.4826	0.13275	5.455	0.19363	5.42926	0.08181
5.513	0.88448	5.5898	0.54007	5.4874	0.13406	5.45622	0.19352	5.42933	0.08182
5.51527	0.88521	5.5902	0.54028	5.50481	0.13993	5.4581	0.19332	5.43024	0.08203
5.52261	0.8881	5.59516	0.54095	5.50606	0.14035	5.45821	0.19331	5.45239	0.08717
5.52444	0.88881	5.61084	0.54984	5.50731	0.14088	5.45889	0.19319	5.46001	0.08781
5.52576	0.88932	5.61227	0.55049	5.51178	0.1426	5.47431	0.19033	5.47431	0.09084
5.53996	0.89346	5.61274	0.55071	5.512	0.14268	5.47751	0.18931	5.47722	0.0915
5.54534	0.89553	5.61298	0.55071	5.51296	0.14304	5.48623	0.18657	5.47735	0.09153
5.54673	0.89612	5.61348	0.5507	5.52845	0.14783	5.49109	0.18477	5.47878	0.09185
5.55275	0.89868	5.61568	0.55146	5.53073	0.14855	5.49348	0.1839	5.47884	0.09186
5.56108	0.90192	5.61705	0.55262	5.53374	0.14949	5.49609	0.18277	5.49666	0.09099
5.56713	0.90338	5.61733	0.55285	5.53891	0.15107	5.49699	0.18246	5.50057	0.09158
5.56753	0.90347	5.63528	0.56133	5.54875	0.15389	5.50066	0.18111	5.50084	0.09163
5.57018	0.90389	5.63619	0.56177	5.55438	0.15554	5.50353	0.18005	5.50095	0.09165
5.57095	0.90401	5.64354	0.56535	5.56202	0.15779	5.51117	0.17639	5.506	0.09166
5.57616	0.90536	5.65234	0.56806	5.56854	0.15985	5.51662	0.17437	5.50606	0.09166
5.57666	0.90556	5.65431	0.56902	5.57805	0.16309	5.5173	0.17413	5.50628	0.09164
5.58992	0.91089	5.66911	0.57601	5.58	0.16367	5.51755	0.17403	5.5209	0.09154
5.59546	0.91211	5.67019	0.57629	5.58413	0.16488	5.52667	0.16956	5.52098	0.09154
5.60076	0.91382	5.67076	0.57654	5.59223	0.16712	5.53002	0.16791	5.52532	0.0915
5.60396	0.91458	5.6727	0.57729	5.603	0.17018	5.5301	0.16789	5.53458	0.09215
5.61232	0.91767	5.6796	0.57964	5.60435	0.17062	5.53012	0.16788	5.54121	0.093
5.61675	0.91866	5.68879	0.58277	5.61154	0.17327	5.53028	0.16781	5.5423	0.09265
5.61821	0.91914	5.69155	0.58362	5.6185	0.17584	5.54116	0.16322	5.5471	0.09111
5.63314	0.92276	5.69207	0.58384	5.62864	0.17983	5.54693	0.16078	5.54959	0.09148
5.63651	0.92383	5.69771	0.58655	5.63773	0.18412	5.54897	0.15984	5.55271	0.09141
5.6419	0.92553	5.70007	0.58769	5.63935	0.18487	5.55269	0.15847	5.55275	0.09142
5.64386	0.92601	5.70806	0.59005	5.64041	0.18536	5.56287	0.15399	5.56002	0.0921
5.64674	0.92737	5.71314	0.59216	5.65063	0.1895	5.56742	0.15224	5.56023	0.09213
5.66047	0.93181	5.71574	0.59324	5.66306	0.19662	5.57315	0.15011	5.57704	0.09461
5.66061	0.93186	5.72136	0.59585	5.66464	0.19752	5.58563	0.14608	5.5843	0.09573
5.66646	0.93331	5.72354	0.5967	5.66569	0.19815	5.58575	0.14605	5.58461	0.09576
5.67046	0.93403	5.73486	0.60102	5.66636	0.19853	5.58577	0.14604	5.58491	0.09586
5.67527	0.93582	5.73831	0.60238	5.67092	0.20107	5.58586	0.14602	5.58692	0.09651
5.69368	0.94182	5.74161	0.60368	5.67634	0.20394	5.59389	0.14455	5.58888	0.09725
5.69659	0.9426	5.74608	0.6062	5.68537	0.20889	5.60251	0.14297	5.58933	0.09743
5.6994	0.94338	5.75812	0.61375	5.68827	0.2108	5.60293	0.14288	5.60748	0.10409
5.70445	0.94484	5.76062	0.61464	5.69704	0.21624	5.60413	0.14262	5.60935	0.10505
5.71508	0.94853	5.76096	0.61478	5.69828	0.217	5.60558	0.14225	5.61255	0.1067
5.72441	0.9507	5.76226	0.61533	5.69971	0.21787	5.60838	0.14194	5.61796	0.10955
5.72448	0.95071	5.76309	0.61586	5.70333	0.22001	5.61163	0.14144	5.62233	0.11155
5.73012	0.95176	5.76337	0.61605	5.70708	0.22238	5.61781	0.14049	5.62471	0.11289
5.73685	0.95518	5.76762	0.61887	5.71693	0.22853	5.6203	0.1402	5.63349	0.11783
5.73847	0.95568	5.779	0.62412	5.72226	0.23183	5.62639	0.13992	5.63516	0.11875
5.74445	0.9563	5.77908	0.62418	5.72379	0.23282	5.62865	0.13994	5.636	0.11917
5.74894	0.95732	5.7807	0.62538	5.73057	0.23784	5.63238	0.13974	5.63779	0.12007
5.75043	0.95766	5.78703	0.63025	5.73831	0.24349	5.63575	0.13957	5.647	0.12467
5.75164	0.95819	5.80859	0.64284	5.74348	0.24703	5.64408	0.13924	5.65114	0.12673
5.75968	0.96195	5.81062	0.64367	5.75501	0.25492	5.64724	0.13917	5.65116	0.12675
5.77136	0.96561	5.81286	0.64458	5.76688	0.26305	5.64851	0.13915	5.65119	0.12677
5.77217	0.96573	5.82057	0.65072	5.77613	0.26929	5.65759	0.13893	5.65721	0.13048
5.77264	0.96596	5.82238	0.65271	5.7892	0.27812	5.66213	0.13882	5.66716	0.13615
5.77316	0.96614	5.82497	0.65557	5.793	0.28037	5.66292	0.1388	5.67249	0.13895
5.77388	0.96629	5.84393	0.67097	5.80159	0.28566	5.66321	0.13882	5.67792	0.1418
5.77435	0.96632	5.8458	0.67229	5.80211	0.28598	5.66786	0.13908	5.68095	0.14337
5.789	0.96714	5.8482	0.67398	5.80375	0.28684	5.68119	0.13984	5.68616	0.146
5.79934	0.97357	5.85279	0.67696	5.80999	0.28976	5.68529	0.13984	5.68861	0.14723
5.80494	0.97472	5.85613	0.67996	5.81096	0.29046	5.68701	0.13984	5.69098	0.14819
5.80506	0.97472	5.85774	0.68132	5.81721	0.29453	5.69997	0.13972	5.69524	0.14992
5.80517	0.97477	5.87126	0.69274	5.81773	0.29478	5.70704	0.14016	5.70153	0.15225
5.80751	0.97508	5.87329	0.69397	5.82634	0.29876	5.70708	0.14016	5.70707	0.15432
5.80967	0.97537	5.87403	0.69448	5.82984	0.30158	5.71195	0.13966	5.71124	0.15587
5.81812	0.97855	5.87973	0.69918	5.83183	0.30263	5.71524	0.13921	5.71525	0.15673
5.8234	0.97892	5.88729	0.70463	5.83764	0.30573	5.71675	0.13915	5.71633	0.15696
5.82539	0.9793	5.88733	0.70466	5.84327	0.30967	5.72093	0.13879	5.7204	0.15781
5.82657	0.97954	5.89273	0.70818	5.84641	0.31138	5.724	0.13819	5.72421	0.15853
5.83759	0.98179	5.89444	0.70954	5.86105	0.31956	5.72748	0.13759	5.73815	0.16119
5.84741	0.98431	5.90834	0.71942	5.86321	0.32071	5.73012	0.13712	5.73862	0.16124
5.84838	0.98456	5.91141	0.72161	5.86845	0.32295	5.7353	0.13635	5.75735	0.16273
5.86529	0.98639	5.91142	0.72161	5.87003	0.32394	5.73727	0.13603	5.75881	0.1628
5.87154	0.98762	5.91143	0.72162	5.87754	0.32816	5.74085	0.13543	5.76329	0.16312
5.87379	0.98806	5.91389	0.72361	5.8872	0.33285	5.74359	0.13514	5.76505	0.16325
5.88125	0.98971	5.92733	0.73447	5.8907	0.33454	5.7438	0.13511	5.78364	0.16211
5.88559	0.98977	5.93053	0.73627	5.89426	0.33607	5.74979	0.13345	5.78821	0.16185
5.89431	0.98987	5.93152	0.73684	5.89877	0.338	5.75101	0.13321	5.78832	0.16183
5.89683	0.99003	5.94078	0.74136	5.90361	0.34012	5.75156	0.1331	5.78862	0.16176
5.8988	0.99007	5.94445	0.74286	5.90489	0.34069	5.75386	0.1329	5.79079	0.16146
5.90294	0.98783	5.94964	0.74499	5.91622	0.34576	5.75586	0.13222	5.79153	0.16135
5.90496	0.98674	5.95655	0.7491	5.92035	0.34749	5.76933	0.12903	5.80125	0.15987
5.91107	0.98982	5.95708	0.74912	5.92446	0.34945	5.77567	0.12744	5.80815	0.15878
5.91621	0.99241	5.95948	0.74918	5.92642	0.35039	5.7778	0.1269	5.80848	0.15873
5.91738	0.99259	5.9673	0.75545	5.93794	0.35529	5.77896	0.12657	5.81035	0.15845
5.91971	0.99157	5.96865	0.75653	5.93909	0.35577	5.78294	0.12538	5.81282	0.15831
5.92123	0.99272	5.97302	0.75945	5.9447	0.35838	5.78396	0.12508	5.813	0.1583
5.92162	0.99279	5.9748	0.76025	5.94543	0.35872	5.78485	0.12488	5.8142	0.15827
5.93173	0.99573	5.97984	0.7631	5.94621	0.35911	5.79296	0.12275	5.8383	0.15574
5.94468	0.99697	5.99221	0.76811	5.96025	0.36515	5.80142	0.12052	5.84313	0.15566
5.94723	0.99701	5.9959	0.76895	5.9628	0.36607	5.80673	0.11816	5.84466	0.15563
5.94931	0.99704	6.00217	0.77108	5.96815	0.36864	5.81243	0.11564	5.84849	0.15572
5.94981	0.997	6.00292	0.77133	5.96878	0.36889	5.81811	0.11354	5.86665	0.15563
5.95699	0.99759	6.01234	0.77449	5.98714	0.37792	5.81907	0.11323	5.87005	0.15549
5.95841	0.9977	6.02017	0.77699	5.98764	0.37817	5.82275	0.11207	5.87011	0.15549
5.96856	0.99772	6.02505	0.77859	5.9966	0.38242	5.8317	0.10815	5.87071	0.15555
5.97443	0.9972	6.03444	0.78115	5.997	0.38257	5.83372	0.10727	5.87071	0.15555
5.9766	0.997	6.03661	0.78174	6.0124	0.3904	5.83489	0.10682	5.8708	0.15556
5.97713	0.99704	6.04329	0.78251	6.01249	0.39045	5.84193	0.10449	5.87207	0.15576
5.9878	0.99861	6.04779	0.78498	6.02505	0.39821	5.84561	0.10328	5.87265	0.1558
6.00045	0.99926	6.04893	0.78535	6.02526	0.39833	5.84801	0.10239	5.87755	0.15639
6.00107	0.99931	6.05255	0.78653	6.0253	0.39835	5.85092	0.10132	5.88109	0.15679
6.00478	0.99959	6.05602	0.78617	6.0354	0.40374	5.85541	0.09943	5.8904	0.15784
6.00677	0.99908	6.06374	0.78824	6.04806	0.41205	5.86904	0.09437	5.89108	0.15792
6.01168	0.99965	6.06472	0.7885	6.05294	0.41507	5.86987	0.09406	5.89152	0.15797
6.01405	0.99947	6.06659	0.78954	6.06074	0.42038	5.87488	0.09213	5.89861	0.15979
6.01965	0.99992	6.0681	0.79001	6.07831	0.43229	5.88834	0.08679	5.89971	0.16004
6.02249	0.99992	6.06875	0.78996	6.07869	0.43254	5.88921	0.08645	5.9021	0.16056
6.0228	1	6.0717	0.79094	6.08126	0.4342	5.89686	0.0834	5.91308	0.16292
6.02687	0.99966	6.07252	0.79101	6.08607	0.43745	5.90234	0.081	5.91603	0.16399
6.02806	0.99926	6.07294	0.79123	6.10903	0.45543	5.90352	0.08049	5.91903	0.16462
6.02822	0.99926	6.07364	0.79138	6.10931	0.45565	5.91183	0.07741	5.92426	0.16585
6.03684	0.99917	6.08647	0.79407	6.10958	0.45585	5.92008	0.07416	5.93596	0.16904
6.03869	0.99944	6.0996	0.79775	6.11115	0.45692	5.92191	0.0736	5.93912	0.16994
6.04769	0.99872	6.10132	0.79834	6.1221	0.46554	5.92266	0.07311	5.93931	0.17001
6.04874	0.99843	6.10626	0.79984	6.12277	0.46607	5.92504	0.07208	5.94048	0.17044
6.05118	0.99777	6.10652	0.79989	6.12417	0.46717	5.92916	0.07035	5.94102	0.1706
6.05233	0.99753	6.10656	0.79991	6.13859	0.4782	5.92958	0.07017	5.94124	0.17066
6.05347	0.99724	6.12061	0.8034	6.13989	0.47921	5.94143	0.06538	5.94129	0.17068
6.0549	0.99688	6.12335	0.8042	6.14094	0.47998	5.94406	0.06432	5.94586	0.17192
6.05637	0.99691	6.12659	0.80516	6.14263	0.48105	5.94464	0.06411	5.96072	0.17514
6.05724	0.99706	6.12932	0.80618	6.15825	0.49244	5.94483	0.06399	5.96099	0.17519
6.05978	0.99749	6.13052	0.80666	6.16558	0.49778	5.95442	0.05963	5.96592	0.1761
6.06377	0.99709	6.13315	0.80772	6.1685	0.50035	5.95534	0.05923	5.97685	0.17867
6.0745	0.99602	6.14661	0.8136	6.17234	0.50348	5.95751	0.0583	5.98045	0.17872
6.08849	0.99635	6.15143	0.81517	6.17624	0.50626	5.97364	0.05018	5.98174	0.17874
6.09064	0.9964	6.16038	0.81874	6.19038	0.51777	5.97553	0.04951	5.99379	0.18028
6.09582	0.99687	6.16608	0.82175	6.19258	0.51956	5.97856	0.04802	5.99511	0.18039
6.09602	0.99685	6.16796	0.82275	6.19886	0.52407	5.98636	0.04513	5.99516	0.1804
6.09621	0.99685	6.16941	0.82377	6.21107	0.53212	5.9901	0.04393	5.99617	0.1804
6.09982	0.99598	6.17381	0.82627	6.21732	0.53624	5.9964	0.04192	5.99995	0.18059
6.10579	0.99467	6.18117	0.82876	6.22438	0.54038	6.00758	0.03593	6.00004	0.1806
6.11786	0.99202	6.18247	0.82977	6.22851	0.54242	6.01477	0.03359	6.00172	0.18069
6.11808	0.99178	6.18318	0.83032	6.23031	0.54331	6.01736	0.03275	6.00236	0.18072
6.11822	0.99175	6.18603	0.83256	6.24074	0.54867	6.01837	0.03241	6.00238	0.18072
6.12492	0.99034	6.18746	0.83304	6.24428	0.55089	6.01923	0.03213	6.01385	0.18108
6.12766	0.99242	6.18772	0.83313	6.24763	0.55275	6.02029	0.03171	6.01877	0.18074
6.13059	0.99197	6.19133	0.83456	6.25402	0.55631	6.02875	0.02839	6.02822	0.1799
6.13454	0.98823	6.19235	0.83496	6.26103	0.56017	6.0292	0.02825	6.03391	0.17991
6.1361	0.98806	6.19711	0.83695	6.27027	0.56377	6.03304	0.02707	6.03426	0.17985
6.13951	0.98768	6.20839	0.84556	6.28164	0.57004	6.03647	0.02614	6.03509	0.17973
6.14332	0.99076	6.20849	0.84562	6.28744	0.57245	6.04029	0.0249	6.04653	0.17818
6.14738	0.99076	6.21213	0.84751	6.29262	0.57459	6.04821	0.02387	6.04738	0.17807
6.15292	0.98943	6.21512	0.84867	6.29586	0.57572	6.04964	0.02379	6.05631	0.17688
6.15461	0.98937	6.21647	0.85025	6.3073	0.5812	6.05035	0.02374	6.06637	0.17585
6.1557	0.98933	6.21653	0.8503	6.31761	0.58522	6.05283	0.02373	6.07495	0.17447
6.1653	0.98955	6.22986	0.85945	6.31924	0.58586	6.05474	0.02298	6.07946	0.17374
6.1669	0.9894	6.23238	0.85946	6.32031	0.58628	6.06225	0.02128	6.0825	0.1732
6.16724	0.98937	6.24104	0.86712	6.32223	0.58703	6.06363	0.02097	6.08559	0.17288
6.16949	0.989	6.24149	0.86772	6.32341	0.58773	6.06808	0.02148	6.09231	0.17196
6.17078	0.98899	6.24192	0.868	6.3287	0.58978	6.07396	0.02228	6.10389	0.17037
6.17207	0.98898	6.25497	0.87593	6.334	0.59207	6.07683	0.02268	6.11397	0.16888
6.17208	0.98897	6.25942	0.87796	6.34283	0.5959	6.08862	0.01507	6.12049	0.16873
6.17366	0.98877	6.26429	0.88019	6.34942	0.59859	6.08994	0.0151	6.12492	0.16853
6.18408	0.98725	6.26832	0.88361	6.35052	0.59892	6.09033	0.01516	6.12682	0.16834
6.18782	0.98693	6.27135	0.88619	6.35183	0.59931	6.09169	0.01537	6.12735	0.16829
6.18786	0.98693	6.28105	0.89348	6.35867	0.60202	6.09712	0.01548	6.1346	0.16749
6.19824	0.98663	6.2847	0.89558	6.36096	0.60331	6.10198	0.0166	6.14689	0.16761
6.20001	0.98648	6.29798	0.90304	6.36827	0.60745	6.10534	0.0171	6.14915	0.16755
6.20538	0.98566	6.30591	0.90749	6.36835	0.6075	6.10979	0.01777	6.15306	0.16743
6.20697	0.98542	6.30786	0.90856	6.36863	0.60764	6.11844	0.01834	6.15522	0.16734
6.2104	0.98534	6.30895	0.90916	6.37802	0.61103	6.12054	0.01925	6.16392	0.16744
6.21075	0.98533	6.31008	0.90975	6.38369	0.61347	6.1339	0.01971	6.17042	0.16757
6.21248	0.98523	6.31072	0.90986	6.38855	0.61556	6.14643	0.02467	6.17191	0.16764
6.21739	0.98497	6.31432	0.91146	6.39062	0.61671	6.14674	0.02477	6.17702	0.16769
6.2203	0.98482	6.32557	0.91555	6.39719	0.62079	6.14868	0.02543	6.18517	0.16835
6.22154	0.98484	6.32718	0.91584	6.40883	0.62795	6.15431	0.02751	6.19482	0.16912
6.22218	0.98478	6.33091	0.917	6.41307	0.63108	6.15708	0.02917	6.19573	0.16921
6.22292	0.98472	6.33388	0.91885	6.41349	0.63131	6.16242	0.03254	6.19836	0.16912
6.22343	0.98467	6.33799	0.92074	6.41413	0.6318	6.16812	0.03578	6.1994	0.16919
6.2242	0.98465	6.34233	0.92128	6.41825	0.63412	6.17295	0.04165	6.20697	0.16924
6.22976	0.98396	6.34542	0.92159	6.42502	0.63841	6.17492	0.03986	6.23386	0.16942
6.23151	0.98384	6.3482	0.92218	6.4265	0.63935	6.17898	0.04241	6.23411	0.16941
6.23237	0.98373	6.35546	0.92433	6.42716	0.63985	6.18866	0.04852	6.23653	0.16938
6.23777	0.98301	6.36346	0.92593	6.43264	0.64393	6.19302	0.05104	6.25277	0.16926
6.24272	0.98251	6.37976	0.9292	6.44082	0.65028	6.20076	0.05589	6.25429	0.16914
6.24374	0.98244	6.39097	0.93187	6.44971	0.65672	6.20325	0.0577	6.25964	0.16875
6.24433	0.98234	6.39555	0.93282	6.46151	0.66612	6.2129	0.0647	6.26087	0.16868
6.25142	0.98183	6.39721	0.93297	6.4618	0.66633	6.21509	0.06638	6.26483	0.16843
6.25612	0.98153	6.40072	0.93299	6.46329	0.6675	6.22725	0.07642	6.26745	0.16787
6.26062	0.98071	6.40347	0.93301	6.47698	0.67705	6.23255	0.08071	6.26945	0.16744
6.26131	0.98059	6.42113	0.9352	6.48501	0.68336	6.23325	0.08128	6.27271	0.16672
6.26258	0.98051	6.42291	0.93571	6.4852	0.6835	6.24248	0.08854	6.27346	0.16672
6.26411	0.98018	6.42728	0.93619	6.4895	0.68696	6.24852	0.09352	6.28081	0.16554
6.26484	0.98014	6.43037	0.93612	6.49076	0.68794	6.25591	0.09897	6.30341	0.1619
6.26712	0.98001	6.43085	0.93613	6.49301	0.68958	6.25777	0.10034	6.3122	0.15971
6.26852	0.97947	6.44138	0.93638	6.49827	0.69362	6.25884	0.10114	6.31391	0.15926
6.26911	0.97924	6.44658	0.93678	6.51027	0.70282	6.26259	0.10394	6.31424	0.15918
6.26916	0.97924	6.45317	0.93697	6.51377	0.70517	6.2699	0.10937	6.31426	0.15917
6.26927	0.97922	6.45935	0.93633	6.52842	0.71868	6.28134	0.11782	6.3184	0.15848
6.27849	0.97861	6.4614	0.93612	6.52914	0.7192	6.2874	0.1233	6.3288	0.15623
6.27963	0.97849	6.46402	0.93706	6.53337	0.72225	6.28768	0.1235	6.33311	0.15497
6.27991	0.97845	6.47208	0.93807	6.53479	0.72302	6.28865	0.12412	6.33322	0.15494
6.28385	0.97793	6.47498	0.93862	6.53525	0.72332	6.29044	0.12525	6.33628	0.15381
6.28453	0.97781	6.47619	0.93885	6.53791	0.72504	6.29229	0.12645	6.34111	0.15258
6.28475	0.97776	6.48336	0.93832	6.54009	0.72635	6.30778	0.13645	6.34349	0.15204
6.28506	0.97772	6.48676	0.94002	6.54151	0.72728	6.30786	0.13651	6.3444	0.15183
6.29061	0.97694	6.49746	0.94076	6.55142	0.73377	6.3081	0.13666	6.35575	0.14959
6.29601	0.97593	6.50107	0.93977	6.55794	0.73838	6.31746	0.1429	6.35684	0.14929
6.29979	0.97509	6.50192	0.93994	6.56706	0.74377	6.32044	0.14409	6.36826	0.1475
6.30035	0.97499	6.50379	0.94031	6.56817	0.74445	6.32417	0.14561	6.37297	0.14678
6.30076	0.97492	6.50834	0.94295	6.56852	0.74467	6.33369	0.1495	6.37343	0.14677
6.30159	0.97477	6.51483	0.94433	6.58007	0.75172	6.34352	0.15473	6.37772	0.14604
6.3022	0.97467	6.51879	0.94361	6.58614	0.75352	6.3626	0.16077	6.37772	0.14604
6.31008	0.97393	6.52113	0.94426	6.5908	0.7564	6.36262	0.16077	6.3781	0.14599
6.31189	0.97358	6.52486	0.94529	6.59171	0.75696	6.36427	0.16123	6.39635	0.14411
6.31579	0.97287	6.53663	0.95023	6.6035	0.76187	6.36474	0.16134	6.39653	0.14413
6.31591	0.97285	6.53782	0.95064	6.61461	0.76544	6.36502	0.16141	6.39743	0.14409
6.32178	0.97132	6.53936	0.95116	6.61637	0.76601	6.37483	0.16416	6.3977	0.14395
6.32192	0.97128	6.54199	0.95242	6.62174	0.7684	6.37484	0.16416	6.3979	0.144
6.32244	0.97118	6.5477	0.95391	6.62463	0.76946	6.38871	0.16731	6.3984	0.14379
6.32524	0.97085	6.55006	0.95453	6.62673	0.77034	6.38893	0.16733	6.39845	0.14378
6.32595	0.97077	6.55649	0.95669	6.64669	0.77872	6.39287	0.16773	6.39845	0.14378
6.33331	0.96902	6.56634	0.95855	6.64798	0.77918	6.40831	0.16951	6.39846	0.14377
6.34074	0.96725	6.56822	0.95905	6.65825	0.78288	6.41074	0.16988	6.40027	0.14368
6.34125	0.96714	6.57011	0.95955	6.66199	0.78416	6.41246	0.17013	6.40738	0.1435
6.34179	0.96702	6.57611	0.96223	6.66224	0.78426	6.42129	0.17174	6.42068	0.14371
6.34186	0.96698	6.57994	0.96395	6.66295	0.78455	6.4296	0.17351	6.42295	0.1439
6.34187	0.96698	6.58722	0.96777	6.66742	0.78355	6.43334	0.17429	6.42713	0.14469
6.3419	0.96697	6.59016	0.96889	6.66749	0.78354	6.43626	0.17489	6.43533	0.14626
6.34197	0.96695	6.5935	0.9702	6.67133	0.78698	6.44338	0.17663	6.4368	0.14616
6.34198	0.96695	6.59631	0.97101	6.68319	0.78988	6.44524	0.17708	6.43966	0.14563
6.34221	0.96688	6.59853	0.97178	6.686	0.79037	6.44688	0.17757	6.44556	0.14453
6.34757	0.96528	6.61189	0.97642	6.68726	0.79062	6.45087	0.17935	6.44844	0.14497
6.34767	0.96525	6.61557	0.97773	6.69867	0.79293	6.45879	0.18275	6.45633	0.14617
6.35105	0.96446	6.61619	0.97785	6.70387	0.79449	6.46883	0.18705	6.45747	0.14656
6.35136	0.96443	6.63523	0.98573	6.71557	0.79629	6.47093	0.18805	6.45971	0.14657
6.35624	0.96321	6.63624	0.98614	6.73409	0.80649	6.47338	0.18888	6.46801	0.14764
6.35903	0.9619	6.63964	0.98778	6.73525	0.807	6.47763	0.1905	6.47068	0.14798
6.36097	0.96123	6.64176	0.9884	6.739	0.80814	6.47909	0.19137	6.47163	0.14813
6.3624	0.96092	6.64401	0.98805	6.74078	0.80899	6.47935	0.19154	6.47436	0.14855
6.36657	0.96045	6.65135	0.98932	6.74201	0.80947	6.49547	0.20177	6.4789	0.14939
6.3739	0.95828	6.65869	0.9906	6.74335	0.81062	6.50147	0.20587	6.48519	0.15018
6.37512	0.95781	6.66041	0.99169	6.74519	0.81156	6.50316	0.20694	6.48569	0.15022
6.37648	0.95739	6.66327	0.99225	6.74693	0.81195	6.51558	0.21817	6.48595	0.15023
6.38146	0.95578	6.67409	0.99488	6.7491	0.8128	6.51772	0.22009	6.48642	0.15025
6.38598	0.95399	6.68297	0.99822	6.75779	0.81621	6.51808	0.22042	6.49267	0.15106
6.3899	0.95259	6.68508	0.99836	6.76249	0.819	6.52552	0.22673	6.49643	0.15147
6.39188	0.95197	6.69068	0.9978	6.76289	0.81917	6.54257	0.24448	6.50277	0.15198
6.39634	0.95059	6.69604	0.99858	6.77058	0.82256	6.54454	0.24648	6.51453	0.15293
6.40193	0.94856	6.70362	0.99968	6.77586	0.82599	6.55052	0.25259	6.51547	0.15303
6.40526	0.94714	6.70554	1	6.77823	0.8273	6.5543	0.25694	6.5254	0.15333
6.40983	0.94556	6.70637	0.99987	6.78146	0.82989	6.55435	0.25699	6.53359	0.15363
6.41211	0.94465	6.71212	0.99984	6.79233	0.83625	6.55486	0.25752	6.5346	0.15366
6.41636	0.94278	6.71336	0.99983	6.79594	0.83836	6.56991	0.27144	6.53609	0.15369
6.41959	0.94143	6.73016	0.99732	6.79858	0.83945	6.57004	0.27158	6.54483	0.15409
6.42085	0.94101	6.73594	0.99645	6.80439	0.84408	6.57078	0.27247	6.54572	0.15407
6.42456	0.93979	6.73844	0.99608	6.80755	0.8466	6.58467	0.28906	6.55106	0.15383
6.42624	0.93912	6.74866	0.995	6.81909	0.85556	6.5862	0.29072	6.56229	0.15331
6.42995	0.93732	6.75054	0.9948	6.82236	0.8576	6.59009	0.29458	6.56564	0.15277
6.43368	0.93579	6.75271	0.99463	6.82441	0.85898	6.59053	0.29502	6.56887	0.15264
6.4344	0.93548	6.7578	0.99404	6.83075	0.86264	6.60495	0.30799	6.57206	0.15205
6.43505	0.93517	6.77072	0.99394	6.83615	0.86597	6.60525	0.30826	6.58066	0.15085
6.44031	0.93292	6.77507	0.99459	6.84632	0.87223	6.60559	0.30859	6.58152	0.15073
6.44107	0.93266	6.78169	0.99355	6.84925	0.87414	6.61044	0.31314	6.58264	0.15067
6.44531	0.93123	6.79056	0.99208	6.858	0.87959	6.61182	0.31436	6.58545	0.14983
6.44535	0.93122	6.79493	0.99136	6.86087	0.88137	6.61459	0.3168	6.59335	0.14803
6.44544	0.93118	6.79691	0.99152	6.87216	0.88814	6.61981	0.32116	6.59834	0.14669
6.45644	0.92606	6.7995	0.99085	6.87317	0.88866	6.62086	0.32201	6.60456	0.14569
6.45848	0.92514	6.80683	0.98885	6.88427	0.89554	6.63578	0.33411	6.6076	0.14494
6.46329	0.92304	6.8109	0.98697	6.88468	0.89578	6.63651	0.33467	6.61111	0.14406
6.46362	0.92284	6.81912	0.98414	6.89014	0.89748	6.63681	0.33487	6.62135	0.14059
6.46424	0.92256	6.82196	0.98317	6.89452	0.89884	6.63722	0.33514	6.62371	0.13992
6.46672	0.92124	6.82346	0.98306	6.90401	0.9034	6.65119	0.34325	6.62591	0.1393
6.47063	0.91937	6.84089	0.97972	6.9092	0.9028	6.65189	0.34364	6.62737	0.13887
6.47192	0.91864	6.84227	0.97945	6.91293	0.90359	6.65521	0.34547	6.62887	0.13841
6.47286	0.91822	6.84366	0.9791	6.91334	0.90368	6.65677	0.34638	6.62899	0.13837
6.47306	0.91812	6.84853	0.9776	6.91697	0.90658	6.66178	0.34932	6.62961	0.13819
6.47474	0.9174	6.8495	0.9773	6.92819	0.90649	6.66942	0.35385	6.63193	0.13746
6.47612	0.91635	6.85088	0.97713	6.93574	0.91051	6.67141	0.35511	6.63241	0.13735
6.47622	0.91627	6.85288	0.97728	6.93718	0.91128	6.67308	0.35628	6.63393	0.13689
6.48039	0.91427	6.87864	0.97496	6.93942	0.91232	6.67669	0.35813	6.63894	0.13532
6.48054	0.91425	6.88586	0.97513	6.94447	0.91206	6.67923	0.35905	6.64981	0.13184
6.48202	0.914	6.89437	0.97356	6.95782	0.9173	6.68135	0.35981	6.65479	0.12947
6.48419	0.91311	6.90279	0.9738	6.96009	0.91717	6.68808	0.36149	6.66119	0.12721
6.48495	0.91278	6.91552	0.97239	6.96009	0.91717	6.69901	0.36489	6.66188	0.12696
6.48942	0.91084	6.91999	0.97141	6.96083	0.91728	6.70589	0.36703	6.68057	0.12126
6.49294	0.90972	6.92308	0.97159	6.96188	0.91775	6.71127	0.36898	6.68787	0.11986
6.49656	0.90817	6.92546	0.97158	6.96188	0.91775	6.7145	0.36967	6.69999	0.11843
6.49785	0.90748	6.92651	0.97185	6.96237	0.91802	6.71716	0.37047	6.70576	0.11775
6.50453	0.9044	6.92914	0.97209	6.96318	0.91798	6.72576	0.37246	6.71274	0.11772
6.50654	0.90346	6.93495	0.97158	6.97982	0.91668	6.74114	0.37781	6.72095	0.11743
6.50914	0.90225	6.94098	0.97211	6.9846	0.91875	6.74136	0.37789	6.72908	0.11892
6.51123	0.90135	6.94654	0.97261	6.98966	0.92013	6.74574	0.37929	6.7319	0.11944
6.5118	0.90104	6.94897	0.97269	6.99475	0.92151	6.75474	0.38163	6.74703	0.12254
6.51288	0.90053	6.95388	0.97285	6.99811	0.91985	6.75541	0.38179	6.74936	0.12347
6.51383	0.90007	6.9586	0.97361	7.00283	0.9212	6.75581	0.38199	6.75061	0.12397
6.51523	0.89948	6.96645	0.97528	7.00442	0.92099	6.78067	0.39419	6.76104	0.12707
6.51582	0.89919	6.97188	0.97489	7.00616	0.92097	6.78576	0.39668	6.7631	0.1278
6.5174	0.89845	6.97821	0.97444	7.01142	0.92092	6.78935	0.39921	6.76595	0.1288
6.52544	0.89481	6.97994	0.97431	7.0157	0.92142	6.80306	0.40963	6.77349	0.13136
6.52762	0.89406	6.98809	0.97449	7.01982	0.92197	6.81234	0.41668	6.77714	0.1323
6.53064	0.89292	6.99047	0.97493	7.02179	0.92223	6.81378	0.41758	6.77897	0.13295
6.53633	0.89077	6.99481	0.97545	7.02556	0.92164	6.81468	0.41832	6.78368	0.1346
6.53735	0.89025	6.99809	0.97533	7.02755	0.92177	6.81497	0.41857	6.79427	0.13966
6.53762	0.89011	6.99963	0.97577	7.03263	0.92312	6.81511	0.4187	6.80576	0.14391
6.53824	0.8899	7.01063	0.97597	7.03545	0.92418	6.81705	0.42039	6.808	0.14479
6.54049	0.8889	7.01286	0.97562	7.03955	0.92571	6.82553	0.42726	6.81505	0.14721
6.54323	0.8875	7.01624	0.97509	7.0478	0.92817	6.83646	0.43613	6.82396	0.15015
6.54488	0.88665	7.0193	0.97542	7.04796	0.92817	6.8372	0.43674	6.8277	0.15157
6.54724	0.88563	7.02656	0.97587	7.04827	0.92828	6.84252	0.44161	6.82807	0.15166
6.54971	0.88482	7.02961	0.97606	7.05873	0.93042	6.84405	0.44302	6.83496	0.15338
6.55223	0.88399	7.03625	0.97608	7.07048	0.93261	6.84923	0.44784	6.84507	0.15483
6.55517	0.88283	7.04783	0.97528	7.07539	0.9337	6.85751	0.45555	6.85041	0.15607
6.55535	0.88278	7.04805	0.97525	7.08629	0.94057	6.87463	0.47153	6.85376	0.15672
6.5559	0.88253	7.04831	0.97522	7.0876	0.94117	6.87547	0.47228	6.85486	0.15693
6.55987	0.88099	7.05325	0.97462	7.0898	0.94181	6.88148	0.48	6.85823	0.15738
6.56261	0.87992	7.05535	0.97436	7.09009	0.94192	6.88611	0.48439	6.86204	0.1579
6.56366	0.87948	7.05665	0.9742	7.10092	0.94608	6.89055	0.48769	6.86474	0.15827
6.5641	0.87937	7.06319	0.97304	7.10899	0.94946	6.89141	0.4885	6.87454	0.16022
6.56702	0.87823	7.06685	0.97239	7.11752	0.95256	6.89204	0.48905	6.88525	0.16072
6.56784	0.87791	7.07562	0.97098	7.1204	0.95361	6.89315	0.49011	6.89416	0.16136
6.5706	0.87657	7.08136	0.97005	7.12756	0.95709	6.89538	0.4924	6.89424	0.16136
6.57211	0.87585	7.08728	0.96909	7.12959	0.95809	6.90232	0.49953	6.91188	0.16191
6.57214	0.87583	7.09729	0.96764	7.13037	0.95847	6.90298	0.50006	6.91386	0.16206
6.57601	0.87459	7.10005	0.96699	7.13136	0.95867	6.90368	0.50063	6.91489	0.16214
6.57726	0.87418	7.10188	0.96669	7.13311	0.95928	6.91021	0.50495	6.92173	0.16298
6.57788	0.87401	7.10506	0.96568	7.13816	0.96099	6.91417	0.50806	6.92669	0.16346
6.57865	0.8738	7.10534	0.96562	7.14449	0.96487	6.91716	0.51041	6.93298	0.16446
6.58087	0.8729	7.11337	0.96366	7.15004	0.96828	6.91957	0.51268	6.9344	0.16469
6.58127	0.87272	7.11858	0.96196	7.15613	0.9703	6.92458	0.5174	6.94931	0.1692
6.58204	0.8724	7.12617	0.95929	7.15984	0.97223	6.92512	0.51792	6.95422	0.17117
6.58547	0.87133	7.12677	0.95915	7.16209	0.97325	6.93227	0.52266	6.95582	0.17181
6.59109	0.86926	7.12706	0.95907	7.16424	0.97313	6.934	0.52389	6.95738	0.17239
6.59391	0.86827	7.12724	0.95903	7.16515	0.97354	6.94519	0.53142	6.95991	0.17329
6.59708	0.86716	7.12762	0.95887	7.17079	0.97608	6.95356	0.53704	6.96388	0.1747
6.60001	0.86629	7.1286	0.95843	7.17826	0.98338	6.95468	0.53756	6.96757	0.17557
6.60319	0.86556	7.14028	0.95418	7.17981	0.98411	6.95479	0.53761	6.96829	0.17574
6.60336	0.86552	7.1417	0.95366	7.18545	0.98344	6.9638	0.54236	6.97362	0.17835
6.61217	0.86287	7.14441	0.95287	7.19598	0.98815	6.98245	0.55392	6.97496	0.17915
6.61463	0.86267	7.14742	0.95166	7.19802	0.98856	6.98377	0.55462	6.97598	0.17966
6.61825	0.86157	7.14849	0.95084	7.19973	0.9885	6.98403	0.55476	6.97655	0.17996
6.62058	0.86086	7.14852	0.95083	7.20137	0.98844	6.98406	0.55477	6.98269	0.18319
6.62474	0.85846	7.14971	0.95059	7.2019	0.98851	6.99123	0.55547	6.99919	0.19128
6.62659	0.8578	7.14976	0.95056	7.20353	0.98905	6.99179	0.55581	7.00019	0.19177
6.62911	0.85689	7.15103	0.94991	7.2069	0.99017	7.00167	0.5618	7.00321	0.19332
6.63059	0.85641	7.15276	0.94941	7.22275	0.99246	7.00414	0.56335	7.00352	0.19353
6.63298	0.85501	7.15674	0.94776	7.2332	0.99407	7.00545	0.56397	7.00371	0.19365
6.63596	0.85406	7.16061	0.94566	7.23779	0.99451	7.00621	0.5643	7.00465	0.19428
6.63732	0.85363	7.16391	0.94426	7.24405	0.99509	7.0069	0.56437	7.00808	0.19681
6.63921	0.8529	7.16895	0.94267	7.25747	0.9956	7.01139	0.56516	7.02384	0.20988
6.63985	0.85266	7.17336	0.94084	7.26496	0.99588	7.02163	0.56695	7.03322	0.2167
6.64431	0.85296	7.1749	0.93975	7.28354	0.99584	7.02529	0.5684	7.03475	0.21781
6.64815	0.85175	7.18009	0.93771	7.28565	0.99556	7.03414	0.57105	7.04467	0.22443
6.64945	0.85082	7.18129	0.93717	7.29617	0.99562	7.03912	0.57158	7.05087	0.22875
6.65367	0.84916	7.18244	0.93669	7.29673	0.99563	7.04329	0.57289	7.05368	0.23071
6.65744	0.84781	7.18504	0.93558	7.30661	0.99125	7.04333	0.57291	7.05574	0.23187
6.6609	0.84658	7.18708	0.93462	7.31607	0.99312	7.04451	0.57338	7.06562	0.23734
6.66159	0.84612	7.19421	0.93126	7.31631	0.99314	7.05166	0.57487	7.0664	0.23778
6.66176	0.84606	7.19442	0.93113	7.32089	0.99361	7.05566	0.57571	7.07184	0.24203
6.66345	0.8455	7.19524	0.93078	7.32793	0.99179	7.05804	0.57611	7.07272	0.24245
6.66402	0.84531	7.19819	0.92946	7.33955	0.98856	7.05851	0.57619	7.08579	0.25055
6.66433	0.84516	7.1991	0.92893	7.34531	0.98759	7.06189	0.57678	7.08725	0.2517
6.67242	0.84244	7.20019	0.92843	7.3466	0.98738	7.06262	0.57725	7.08925	0.25315
6.67394	0.84192	7.20579	0.92589	7.35512	0.98622	7.06649	0.57974	7.08977	0.25355
6.69308	0.83363	7.20852	0.92509	7.3561	0.98609	7.07525	0.58294	7.09045	0.2538
6.69363	0.83336	7.21127	0.92384	7.36963	0.98365	7.07712	0.58337	7.09051	0.25383
6.69815	0.83124	7.21681	0.92046	7.37739	0.98537	7.07733	0.58335	7.091	0.25405
6.70237	0.82973	7.2174	0.92017	7.381	0.98549	7.07752	0.58334	7.09974	0.25983
6.70404	0.82907	7.21846	0.91966	7.38173	0.98546	7.08529	0.58643	7.10297	0.26198
6.71547	0.82489	7.22385	0.91807	7.39523	0.9849	7.08972	0.59053	7.10741	0.26494
6.72096	0.82288	7.22467	0.91763	7.39979	0.98482	7.09259	0.59183	7.10779	0.26513
6.73217	0.8181	7.22589	0.91714	7.40213	0.98462	7.09692	0.59513	7.1179	0.26971
6.73542	0.81671	7.22675	0.91658	7.40724	0.98417	7.10104	0.59715	7.12299	0.27255
6.74355	0.81321	7.22675	0.91657	7.40907	0.98353	7.10207	0.59777	7.12552	0.27397
6.74377	0.81311	7.22885	0.91564	7.41281	0.98455	7.10571	0.59996	7.1268	0.27461
6.74389	0.81305	7.23484	0.91275	7.41558	0.98531	7.11242	0.60388	7.12991	0.2759
6.7565	0.80309	7.23724	0.91127	7.41875	0.9871	7.12015	0.60977	7.13296	0.27716
6.75958	0.80123	7.23785	0.91098	7.4271	0.98593	7.13152	0.61726	7.15365	0.285
6.76428	0.79985	7.23955	0.91055	7.43943	0.99009	7.13218	0.6177	7.15369	0.28502
6.77141	0.79775	7.24153	0.91004	7.44206	0.99023	7.13231	0.61779	7.15482	0.28549
6.77423	0.79582	7.24576	0.90816	7.44597	0.99043	7.13276	0.6183	7.15553	0.28571
6.7799	0.79249	7.24874	0.9066	7.44792	0.99021	7.13285	0.6184	7.15556	0.28572
6.77991	0.79249	7.24974	0.90607	7.45215	0.99177	7.15038	0.63783	7.15771	0.28657
6.77997	0.79247	7.25524	0.90384	7.4532	0.99203	7.1577	0.6461	7.17414	0.2928
6.79127	0.78465	7.25699	0.90323	7.45366	0.99214	7.16309	0.65037	7.18019	0.2952
6.79681	0.78171	7.25854	0.9026	7.46874	0.99221	7.17009	0.65736	7.1812	0.2956
6.80134	0.77812	7.25914	0.90237	7.47523	0.99449	7.17306	0.65981	7.19215	0.2995
6.81282	0.77074	7.26364	0.90061	7.47829	0.99494	7.18124	0.66912	7.19346	0.29998
6.8202	0.7657	7.26392	0.90052	7.48578	0.99604	7.19022	0.67838	7.19466	0.30057
6.82063	0.76541	7.26689	0.89958	7.49255	0.9983	7.19157	0.67977	7.19502	0.30075
6.8213	0.76486	7.27089	0.89793	7.51117	0.99788	7.19237	0.68048	7.20826	0.30732
6.82233	0.76431	7.27694	0.89515	7.512	0.99785	7.19389	0.68194	7.21208	0.30919
6.8251	0.76264	7.28027	0.89412	7.5125	0.99784	7.19625	0.68461	7.22271	0.31418
6.82874	0.75961	7.28403	0.89278	7.51324	0.99797	7.197	0.68539	7.22523	0.31539
6.83885	0.75221	7.28611	0.89203	7.52045	0.99791	7.21335	0.70388	7.22688	0.31618
6.84073	0.75137	7.28883	0.89096	7.52383	0.99765	7.21402	0.70465	7.23085	0.31833
6.84738	0.74839	7.29273	0.88962	7.53041	0.99788	7.21983	0.70915	7.23136	0.3186
6.85258	0.74542	7.29372	0.88929	7.53521	0.99804	7.21999	0.70927	7.23269	0.31933
6.85945	0.73966	7.29561	0.88876	7.54133	0.99744	7.22197	0.71083	7.23315	0.31956
6.86665	0.73403	7.30119	0.88689	7.54797	0.99923	7.22583	0.71517	7.23431	0.32023
6.86739	0.73342	7.30566	0.88539	7.55331	0.99952	7.23554	0.72477	7.23826	0.32253
6.87376	0.72823	7.30696	0.88486	7.55523	0.99995	7.23569	0.72492	7.25293	0.33089
6.88201	0.72186	7.30785	0.88461	7.56518	0.99998	7.24094	0.72871	7.26049	0.33583
6.88281	0.72127	7.31102	0.88365	7.56694	0.99998	7.25044	0.73371	7.26931	0.34228
6.88481	0.71949	7.31113	0.88362	7.57087	0.9999	7.25145	0.73424	7.27318	0.34563
6.89186	0.71455	7.3217	0.88068	7.57371	0.99998	7.25683	0.73789	7.27556	0.34746
6.89697	0.71227	7.32175	0.88067	7.5745	1	7.26265	0.74166	7.28233	0.35264
6.89897	0.71138	7.32673	0.87906	7.57666	0.99981	7.27549	0.75019	7.29143	0.36086
6.90379	0.70482	7.32705	0.87896	7.58191	0.99943	7.27732	0.75097	7.29793	0.36601
6.91019	0.70141	7.33407	0.87684	7.58525	0.99851	7.27977	0.75251	7.31035	0.37602
6.91273	0.70005	7.33412	0.87683	7.58658	0.99815	7.28349	0.75349	7.31497	0.37974
6.91381	0.70007	7.33438	0.87676	7.59108	0.99736	7.28663	0.75507	7.31575	0.38036
6.91449	0.6996	7.33633	0.87612	7.59383	0.99679	7.28981	0.75681	7.32615	0.38861
6.91837	0.69748	7.33838	0.87547	7.59625	0.99629	7.29371	0.75894	7.32867	0.39079
6.92355	0.69466	7.34424	0.87366	7.60156	0.99556	7.30425	0.76107	7.33572	0.39691
6.92502	0.6939	7.34424	0.87366	7.60206	0.99543	7.30661	0.76129	7.34345	0.40343
6.92649	0.69314	7.34602	0.87321	7.60226	0.99539	7.30768	0.76132	7.35201	0.4107
6.93633	0.68802	7.34604	0.87321	7.60249	0.99534	7.31791	0.76157	7.36135	0.41723
6.93859	0.68682	7.35348	0.87138	7.61462	0.99215	7.33034	0.76566	7.36146	0.4173
6.93903	0.68658	7.35437	0.87112	7.62232	0.99071	7.33275	0.76646	7.3618	0.41759
6.94042	0.68581	7.35537	0.87089	7.62302	0.9904	7.33349	0.76667	7.36725	0.42192
6.94334	0.68419	7.35589	0.87074	7.62392	0.99013	7.34106	0.76654	7.37106	0.42458
6.94608	0.68277	7.36423	0.86846	7.62518	0.98977	7.34498	0.76716	7.37405	0.42674
6.95633	0.67743	7.36455	0.86837	7.62624	0.98948	7.34739	0.76755	7.37623	0.42841
6.958	0.67646	7.36789	0.86746	7.62688	0.98918	7.36709	0.77159	7.38174	0.43262
6.95834	0.67628	7.36803	0.86744	7.62757	0.98885	7.36917	0.7715	7.38386	0.43405
6.96122	0.67591	7.3681	0.86742	7.63699	0.9866	7.36925	0.77146	7.38827	0.43703
6.96488	0.67262	7.36822	0.86739	7.63786	0.98653	7.37244	0.77	7.39946	0.44376
6.96497	0.67256	7.36827	0.86737	7.64223	0.9855	7.37501	0.77187	7.40046	0.44432
6.96684	0.67224	7.37013	0.86705	7.64618	0.98449	7.37836	0.77247	7.4005	0.44434
6.97325	0.67098	7.37034	0.867	7.6473	0.98432	7.38882	0.77359	7.4023	0.44536
6.97986	0.66497	7.37636	0.86555	7.65005	0.9833	7.39586	0.77434	7.41021	0.44964
6.98041	0.66467	7.37929	0.86532	7.65173	0.98293	7.40125	0.77465	7.41029	0.44967
6.9813	0.66428	7.37953	0.86526	7.65357	0.98223	7.40534	0.77698	7.41752	0.45254
6.99128	0.65862	7.37975	0.8652	7.65494	0.9818	7.40919	0.77904	7.42022	0.45389
6.99461	0.65749	7.38454	0.86304	7.66179	0.97968	7.41497	0.78211	7.42592	0.45636
6.99754	0.65546	7.38754	0.86311	7.66514	0.97867	7.42515	0.78531	7.42825	0.45738
7.00346	0.653	7.38785	0.86312	7.66665	0.97817	7.42679	0.78582	7.43461	0.46017
7.00763	0.65178	7.3931	0.86081	7.66761	0.97788	7.45528	0.80769	7.44036	0.46319
7.00948	0.64981	7.39318	0.86077	7.67418	0.97589	7.45744	0.80959	7.44162	0.46371
7.01504	0.64767	7.39376	0.86062	7.67822	0.97453	7.4575	0.80964	7.44315	0.46444
7.01926	0.64606	7.39461	0.86033	7.67973	0.97407	7.45753	0.80966	7.44609	0.4657
7.02958	0.64206	7.39541	0.86018	7.68039	0.97387	7.45793	0.8099	7.45058	0.46763
7.03494	0.63889	7.39594	0.86005	7.68657	0.97198	7.45821	0.81002	7.45528	0.46909
7.04084	0.63636	7.3997	0.85872	7.68812	0.97174	7.45836	0.81015	7.46046	0.47071
7.04555	0.63507	7.40308	0.85753	7.69074	0.97086	7.45859	0.81032	7.46591	0.47246
7.05634	0.63088	7.40344	0.85737	7.69114	0.97073	7.4589	0.81064	7.47752	0.47753
7.06013	0.62899	7.40419	0.85731	7.6943	0.9702	7.45952	0.81097	7.4854	0.48089
7.07459	0.62085	7.40532	0.85722	7.69522	0.96991	7.47189	0.81864	7.48799	0.48174
7.08544	0.61455	7.4062	0.85684	7.69554	0.96984	7.477	0.82411	7.49257	0.48328
7.09043	0.61212	7.4064	0.85675	7.69971	0.96826	7.47723	0.82435	7.495	0.48408
7.09235	0.61118	7.40977	0.85635	7.70143	0.9676	7.47882	0.82599	7.49778	0.48509
7.10824	0.60331	7.41013	0.85632	7.70354	0.96695	7.48753	0.83119	7.50157	0.48635
7.10849	0.60319	7.41031	0.85623	7.70669	0.96625	7.49799	0.84137	7.50671	0.48805
7.10962	0.60252	7.41395	0.8546	7.70698	0.96614	7.4996	0.84293	7.51449	0.49065
7.11387	0.6004	7.41445	0.85445	7.70721	0.96604	7.50045	0.84381	7.51666	0.49163
7.12637	0.59416	7.41849	0.85327	7.71187	0.96415	7.50135	0.84468	7.5272	0.49734
7.13298	0.59085	7.42233	0.85259	7.71527	0.96269	7.50547	0.84936	7.53232	0.5001
7.13737	0.59097	7.42326	0.85228	7.71559	0.96257	7.50926	0.85318	7.53397	0.50076
7.14047	0.58938	7.42619	0.85095	7.71589	0.96251	7.51451	0.85742	7.53609	0.50199
7.14101	0.58911	7.43355	0.84899	7.71952	0.96181	7.51795	0.8611	7.54218	0.50492
7.1466	0.58229	7.43411	0.84884	7.72317	0.96053	7.52062	0.8623	7.54553	0.50681
7.14726	0.58183	7.43501	0.84868	7.72681	0.95931	7.52065	0.86232	7.55101	0.51044
7.14997	0.57994	7.43773	0.84793	7.72718	0.95923	7.52485	0.866	7.55158	0.51081
7.16307	0.5708	7.43806	0.84782	7.72797	0.95897	7.52523	0.8663	7.55222	0.51123
7.16368	0.57038	7.43817	0.84779	7.7286	0.95885	7.53425	0.8735	7.56266	0.51742
7.16575	0.56886	7.44035	0.84671	7.73388	0.95787	7.53493	0.87395	7.56977	0.52286
7.1666	0.56828	7.4444	0.8447	7.73403	0.95783	7.53653	0.87499	7.57055	0.52351
7.18101	0.55861	7.44449	0.84467	7.73423	0.95777	7.53697	0.87522	7.57738	0.52923
7.18827	0.55346	7.45004	0.84346	7.74156	0.95521	7.54212	0.87859	7.57979	0.53111
7.19936	0.54575	7.45082	0.84331	7.74335	0.95458	7.55786	0.8886	7.58049	0.53168
7.20934	0.53864	7.45219	0.84274	7.74361	0.95452	7.5673	0.89298	7.58332	0.534
7.21026	0.53798	7.454	0.84185	7.74422	0.95431	7.57908	0.89595	7.59809	0.54578
7.21292	0.53652	7.4567	0.84111	7.74458	0.95421	7.5813	0.89688	7.60148	0.54848
7.21382	0.53577	7.45786	0.84067	7.74732	0.95348	7.58665	0.89889	7.60387	0.55031
7.2143	0.53548	7.46107	0.83902	7.75222	0.95226	7.59442	0.90184	7.60701	0.55321
7.21763	0.53346	7.46374	0.83773	7.75659	0.95073	7.59878	0.90171	7.60879	0.55513
7.21936	0.53199	7.46511	0.83718	7.75746	0.95043	7.60026	0.90195	7.61551	0.56234
7.22119	0.53045	7.46675	0.83653	7.7576	0.95038	7.61035	0.90353	7.62168	0.56812
7.2233	0.52932	7.47257	0.83455	7.75797	0.95031	7.61881	0.90728	7.62887	0.57376
7.22965	0.52435	7.47952	0.83219	7.76077	0.94976	7.6232	0.90753	7.63	0.57465
7.24275	0.51478	7.48044	0.83179	7.76202	0.94958	7.62806	0.90702	7.63708	0.58092
7.24672	0.51239	7.48095	0.83161	7.7624	0.94953	7.63402	0.90787	7.63891	0.58262
7.24958	0.51018	7.49316	0.8251	7.76568	0.94861	7.63689	0.90805	7.64009	0.58372
7.25312	0.50817	7.49486	0.82431	7.77021	0.947	7.64834	0.90878	7.65166	0.59428
7.262	0.50087	7.49552	0.82401	7.77108	0.94681	7.64875	0.90873	7.65439	0.59676
7.26396	0.49906	7.49848	0.82229	7.77433	0.94622	7.64898	0.90874	7.66187	0.60323
7.26677	0.49738	7.49951	0.8217	7.77576	0.94597	7.64925	0.90875	7.66472	0.60543
7.27056	0.49512	7.50005	0.82147	7.78025	0.94456	7.66169	0.90559	7.66599	0.60657
7.27745	0.489	7.50084	0.82103	7.78391	0.94403	7.6635	0.90513	7.66794	0.60824
7.28022	0.48654	7.50284	0.81999	7.78726	0.94296	7.66465	0.90518	7.67007	0.60951
7.28264	0.48412	7.50541	0.81866	7.78987	0.94213	7.66589	0.90527	7.67581	0.61335
7.28687	0.48081	7.50661	0.8182	7.79037	0.94201	7.67932	0.90973	7.6828	0.61802
7.28945	0.47942	7.5074	0.8179	7.79106	0.9418	7.68012	0.91	7.68504	0.61954
7.29011	0.47907	7.52552	0.80883	7.79301	0.94144	7.68027	0.91003	7.69142	0.62388
7.29059	0.47867	7.52659	0.80821	7.79771	0.94058	7.68079	0.91012	7.69641	0.627
7.29212	0.47738	7.52863	0.80702	7.8011	0.93995	7.68799	0.91024	7.70494	0.632
7.30431	0.46769	7.53634	0.80276	7.80653	0.93858	7.69541	0.91151	7.71034	0.63517
7.30826	0.46536	7.53916	0.80105	7.80723	0.93847	7.69754	0.91188	7.71533	0.63725
7.31043	0.4642	7.53989	0.8006	7.80921	0.93807	7.70115	0.91315	7.71752	0.63887
7.31861	0.45984	7.54079	0.80006	7.8182	0.93626	7.71461	0.91582	7.72407	0.64279
7.32152	0.45788	7.54918	0.7953	7.82027	0.93571	7.71688	0.91662	7.72572	0.64338
7.32325	0.4568	7.55173	0.79413	7.82069	0.93565	7.72264	0.91864	7.72579	0.6434
7.32957	0.45287	7.55609	0.78986	7.82226	0.93528	7.72401	0.91892	7.72911	0.64475
7.33622	0.44874	7.5629	0.78627	7.8227	0.93528	7.73334	0.92262	7.7355	0.64706
7.34002	0.44638	7.56295	0.78622	7.82367	0.93505	7.73633	0.92381	7.73879	0.64845
7.3467	0.44296	7.56305	0.78612	7.82461	0.93469	7.73959	0.92576	7.74009	0.64881
7.35644	0.43762	7.56465	0.78495	7.8249	0.93457	7.74123	0.92654	7.74068	0.64932
7.37282	0.42763	7.56578	0.78475	7.82989	0.93378	7.7414	0.9266	7.75356	0.65273
7.37746	0.42469	7.57861	0.77588	7.83114	0.93384	7.74555	0.9283	7.75738	0.65187
7.38118	0.42248	7.59239	0.76906	7.83525	0.93283	7.75432	0.93192	7.75836	0.65164
7.3828	0.42154	7.59356	0.76851	7.83693	0.93238	7.75907	0.93389	7.76017	0.65246
7.38407	0.42098	7.59369	0.76844	7.83739	0.93232	7.76375	0.93597	7.76301	0.65496
7.38624	0.42002	7.59405	0.76819	7.84167	0.93176	7.76451	0.93635	7.76729	0.65872
7.38974	0.41854	7.59516	0.76749	7.8443	0.93118	7.77015	0.93999	7.77379	0.66077
7.39979	0.41429	7.59561	0.76726	7.84631	0.93074	7.7842	0.94905	7.77425	0.66092
7.40402	0.41226	7.59621	0.76696	7.84932	0.93007	7.7861	0.95008	7.77635	0.66163
7.41085	0.40899	7.61663	0.75651	7.85343	0.92944	7.7887	0.95188	7.78279	0.66294
7.41676	0.40612	7.622	0.75365	7.85527	0.92916	7.79033	0.95276	7.78886	0.66417
7.42737	0.40005	7.62212	0.75357	7.86044	0.92824	7.80795	0.9638	7.79402	0.66603
7.43741	0.39507	7.62225	0.75349	7.86081	0.92816	7.80894	0.96424	7.80888	0.67134
7.43776	0.3949	7.63874	0.7388	7.8651	0.92722	7.81272	0.96556	7.8111	0.67187
7.4468	0.38998	7.64158	0.73627	7.87127	0.92609	7.8207	0.96729	7.81227	0.67243
7.44709	0.38982	7.64383	0.7348	7.87374	0.92574	7.83074	0.97116	7.82145	0.67513
7.46595	0.38119	7.64642	0.73335	7.87418	0.92568	7.83243	0.97184	7.82301	0.67559
7.46904	0.37957	7.65018	0.73189	7.87467	0.92556	7.84196	0.97506	7.82947	0.6782
7.47245	0.37821	7.65524	0.72993	7.8776	0.92487	7.8444	0.9758	7.83184	0.6794
7.48626	0.37436	7.67007	0.7244	7.87861	0.92457	7.84472	0.97587	7.83296	0.67996
7.48648	0.3743	7.67259	0.72311	7.88088	0.92413	7.84478	0.97588	7.83849	0.68248
7.48664	0.37423	7.6736	0.7226	7.88493	0.92335	7.86226	0.97897	7.84284	0.68447
7.48677	0.37417	7.68667	0.71436	7.88746	0.92307	7.86561	0.97947	7.84878	0.68582
7.48688	0.3741	7.68877	0.71304	7.89077	0.92251	7.86623	0.97962	7.85104	0.68621
7.4983	0.36681	7.69268	0.71146	7.89276	0.92196	7.86872	0.98045	7.86598	0.69355
7.50733	0.36195	7.6967	0.70892	7.89305	0.92192	7.87386	0.98141	7.86661	0.69378
7.51794	0.35756	7.69875	0.70785	7.89669	0.92136	7.88656	0.98402	7.86881	0.69458
7.5192	0.35681	7.70221	0.70605	7.89764	0.9212	7.89075	0.98523	7.87419	0.69688
7.53225	0.34837	7.7097	0.70242	7.90114	0.92064	7.8917	0.98542	7.87847	0.70035
7.53455	0.34792	7.7113	0.70177	7.90413	0.91995	7.89339	0.98561	7.88662	0.705
7.536	0.34642	7.71563	0.70001	7.90427	0.91993	7.8945	0.98598	7.89257	0.70839
7.54111	0.34528	7.72583	0.69474	7.90861	0.91912	7.89495	0.98613	7.89734	0.71205
7.54939	0.33821	7.72596	0.69467	7.9087	0.91909	7.89693	0.98635	7.9008	0.71281
7.54968	0.33798	7.72619	0.69455	7.90979	0.91876	7.90986	0.98468	7.90136	0.71294
7.55001	0.33775	7.73018	0.69286	7.91544	0.91773	7.91344	0.98405	7.91103	0.72128
7.55003	0.33773	7.74071	0.6884	7.92084	0.91653	7.91403	0.98394	7.91674	0.72817
7.55335	0.33591	7.74978	0.68441	7.92498	0.91529	7.91446	0.98387	7.91869	0.7294
7.56148	0.33107	7.75376	0.68254	7.92524	0.91521	7.91452	0.98386	7.92137	0.73028
7.5616	0.331	7.75902	0.68007	7.92583	0.9151	7.92921	0.98016	7.92709	0.73534
7.56567	0.32888	7.76104	0.68026	7.93234	0.91361	7.93722	0.97897	7.93563	0.74205
7.57754	0.32256	7.77188	0.67607	7.94147	0.91144	7.94008	0.97834	7.94095	0.74623
7.58274	0.31921	7.77317	0.67492	7.94328	0.91085	7.9543	0.97735	7.94846	0.75195
7.58894	0.31499	7.77379	0.67467	7.94346	0.91079	7.95576	0.97744	7.94969	0.75265
7.59868	0.30878	7.7746	0.67435	7.94368	0.9107	7.96042	0.97772	7.95141	0.75413
7.60277	0.30617	7.77667	0.67362	7.94629	0.90979	7.96149	0.9772	7.95256	0.75512
7.61052	0.30134	7.78448	0.67179	7.94666	0.90966	7.96201	0.97696	7.95449	0.75676
7.61689	0.2969	7.7895	0.6696	7.95363	0.90728	7.96344	0.977	7.95736	0.75927
7.6172	0.29669	7.79416	0.66682	7.95585	0.9064	7.96421	0.97703	7.9606	0.76225
7.62304	0.29294	7.80087	0.66379	7.95658	0.90621	7.96653	0.97727	7.96171	0.76318
7.62791	0.28987	7.80662	0.66141	7.96171	0.90489	7.97006	0.97726	7.96473	0.76467
7.62828	0.28963	7.81121	0.65816	7.96381	0.90415	7.98292	0.97715	7.96909	0.76706
7.63614	0.28565	7.81166	0.65784	7.96466	0.90403	7.98829	0.9798	7.97173	0.76851
7.64224	0.28078	7.8145	0.6562	7.96739	0.9033	7.98862	0.97991	7.97222	0.76894
7.64541	0.27876	7.82526	0.65077	7.96965	0.90269	7.98927	0.97991	7.97588	0.77222
7.64738	0.27701	7.83182	0.6477	7.97127	0.90202	8.00267	0.97918	7.99324	0.78398
7.65088	0.2746	7.84005	0.6433	7.97216	0.90187	8.00628	0.97898	7.9933	0.78402
7.65145	0.27421	7.84122	0.64267	7.9743	0.90117	8.00947	0.98007	7.99356	0.78415
7.65666	0.2718	7.84793	0.63963	7.97544	0.90059	8.01776	0.98123	7.99896	0.78669
7.65687	0.27169	7.85627	0.6366	7.97698	0.90002	8.02	0.98091	8.00855	0.79192
7.66093	0.26966	7.85671	0.63644	7.9787	0.89938	8.02268	0.98143	8.01657	0.79629
7.67629	0.26011	7.86038	0.63476	7.98045	0.89871	8.02759	0.98238	8.01767	0.79691
7.67647	0.26	7.86738	0.63044	7.98097	0.89851	8.03071	0.98292	8.01961	0.79768
7.69267	0.25013	7.87732	0.62473	7.98205	0.89823	8.03149	0.98317	8.02329	0.7988
7.70079	0.24601	7.87822	0.62438	7.98468	0.89728	8.03983	0.9855	8.02562	0.79952
7.70097	0.24591	7.87953	0.62365	7.98812	0.89591	8.04551	0.98709	8.02959	0.80044
7.70742	0.24113	7.88684	0.61924	7.99002	0.89491	8.05056	0.98835	8.04739	0.80634
7.70743	0.24112	7.89648	0.61237	7.99084	0.89459	8.05593	0.98939	8.05133	0.80765
7.70864	0.24036	7.89899	0.61055	7.99129	0.89441	8.05906	0.99017	8.05181	0.80778
7.71451	0.23682	7.91112	0.60285	7.99205	0.89409	8.06747	0.99225	8.05271	0.80803
7.71661	0.23555	7.91492	0.60024	7.99244	0.89393	8.07443	0.99323	8.06916	0.81259
7.7221	0.23276	7.91515	0.60009	7.99473	0.89324	8.08126	0.99366	8.076	0.81286
7.72584	0.23046	7.9293	0.59124	7.99779	0.89186	8.08773	0.99426	8.08122	0.81309
7.72623	0.2303	7.93306	0.58875	7.99959	0.89109	8.09156	0.9948	8.08337	0.81302
7.7272	0.22991	7.9404	0.58013	8.0007	0.89046	8.09592	0.99517	8.09252	0.81661
7.73594	0.22425	7.94369	0.57798	8.00314	0.88939	8.10695	0.99658	8.09637	0.81812
7.73768	0.22313	7.94799	0.57517	8.004	0.88901	8.11802	0.99847	8.09912	0.8193
7.73987	0.22172	7.94984	0.57484	8.00947	0.88644	8.13101	0.99915	8.10811	0.82205
7.74397	0.21922	7.95553	0.57108	8.01001	0.88622	8.13633	0.99951	8.11432	0.82586
7.7456	0.21853	7.96549	0.56539	8.0103	0.8861	8.14214	0.9995	8.11508	0.826
7.74633	0.21822	7.9804	0.55747	8.01102	0.88567	8.14535	1	8.12523	0.82631
7.74872	0.21663	7.98111	0.55709	8.01119	0.88559	8.14779	0.99976	8.13511	0.83219
7.75029	0.21558	7.98168	0.55683	8.01856	0.88186	8.15278	0.99868	8.13965	0.83347
7.75527	0.21315	7.98228	0.5565	8.02893	0.87663	8.15778	0.99833	8.14275	0.83455
7.76546	0.2094	7.98885	0.5516	8.03064	0.87524	8.16238	0.9972	8.14917	0.83747
7.77445	0.20394	7.99102	0.54997	8.03282	0.87449	8.16577	0.99688	8.163	0.84302
7.77451	0.2039	8.00418	0.54011	8.03381	0.87388	8.17883	0.99408	8.16341	0.84318
7.77474	0.2038	8.00564	0.53872	8.03569	0.87303	8.18122	0.99345	8.16897	0.84608
7.78185	0.20065	8.01565	0.53172	8.04068	0.87075	8.18312	0.99323	8.1725	0.84764
7.78487	0.19932	8.02505	0.52516	8.04589	0.86787	8.19083	0.99156	8.17495	0.8487
7.79212	0.19508	8.02748	0.52381	8.04654	0.86744	8.19817	0.99065	8.1834	0.85345
7.79253	0.19484	8.02884	0.52308	8.04932	0.86605	8.20006	0.99045	8.19244	0.85854
7.80065	0.19081	8.03155	0.5214	8.05006	0.86562	8.20062	0.99046	8.19856	0.86243
7.80414	0.18966	8.03231	0.52089	8.05686	0.86112	8.20718	0.98889	8.20373	0.86542
7.80455	0.18953	8.03231	0.52089	8.05817	0.86036	8.20787	0.98863	8.20865	0.86875
7.80613	0.18869	8.05518	0.50786	8.06176	0.85827	8.20848	0.98857	8.21915	0.87585
7.80626	0.18862	8.06305	0.50329	8.06322	0.85709	8.20971	0.98838	8.22327	0.87828
7.81333	0.18574	8.06936	0.4981	8.06595	0.85526	8.21652	0.98732	8.22378	0.87858
7.82102	0.18292	8.07128	0.49685	8.06608	0.85521	8.21777	0.98716	8.23376	0.88452
7.82415	0.18127	8.0764	0.49352	8.06986	0.85363	8.21811	0.98712	8.23428	0.88483
7.82797	0.17926	8.07972	0.49256	8.07363	0.85157	8.21831	0.9871	8.24089	0.88787
7.83345	0.17717	8.08752	0.48923	8.07638	0.84926	8.21968	0.98695	8.24141	0.88817
7.83749	0.1757	8.08762	0.48915	8.08262	0.84532	8.22872	0.98572	8.24791	0.89286
7.83999	0.17445	8.08778	0.48907	8.08828	0.84139	8.23065	0.9854	8.26238	0.89948
7.84769	0.17108	8.08788	0.48902	8.08908	0.84093	8.23278	0.98485	8.26963	0.90297
7.84937	0.17034	8.10185	0.48097	8.08929	0.84081	8.23327	0.98479	8.27042	0.90335
7.85	0.17004	8.10498	0.47839	8.09259	0.83972	8.23514	0.98455	8.27309	0.90469
7.85424	0.16864	8.10571	0.47779	8.09904	0.83574	8.23598	0.98447	8.27901	0.90871
7.85596	0.16724	8.10632	0.47748	8.09914	0.83568	8.23744	0.98434	8.2799	0.90929
7.86254	0.16438	8.10814	0.47711	8.09941	0.83549	8.23912	0.98432	8.28075	0.90984
7.87533	0.15882	8.10978	0.47678	8.10293	0.83304	8.24271	0.98421	8.29605	0.91927
7.87937	0.15714	8.11317	0.47492	8.10584	0.83105	8.24333	0.98414	8.29948	0.92107
7.88228	0.15626	8.1184	0.47206	8.10766	0.82972	8.25042	0.98346	8.30749	0.92187
7.88781	0.15435	8.12389	0.46985	8.10982	0.82862	8.25281	0.98321	8.31248	0.92377
7.89605	0.1515	8.12717	0.46785	8.11511	0.82595	8.25627	0.98285	8.31515	0.92544
7.90539	0.14832	8.14343	0.45869	8.11656	0.82517	8.26122	0.98217	8.32318	0.92887
7.90675	0.14756	8.15002	0.45452	8.12197	0.82175	8.2624	0.982	8.33141	0.93157
7.90765	0.14707	8.15723	0.45075	8.12714	0.81934	8.26399	0.98188	8.33184	0.93172
7.90866	0.14669	8.15882	0.44992	8.1273	0.81923	8.26507	0.98179	8.3338	0.9322
7.9118	0.14605	8.16291	0.44849	8.12753	0.81913	8.26615	0.98174	8.33507	0.93235
7.93121	0.13869	8.18006	0.44265	8.13417	0.81461	8.26969	0.98172	8.33586	0.93231
7.93452	0.1365	8.18883	0.43884	8.13936	0.81205	8.27409	0.98169	8.33614	0.9323
7.93922	0.13449	8.19147	0.43738	8.14513	0.80845	8.2786	0.98129	8.33672	0.93244
7.93992	0.13428	8.19823	0.43389	8.14944	0.80576	8.28012	0.98128	8.3389	0.93297
7.94126	0.13389	8.21011	0.42744	8.15264	0.80397	8.28367	0.98104	8.34803	0.93505
7.94273	0.13332	8.21049	0.42726	8.15408	0.80339	8.28532	0.98092	8.35488	0.93563
7.94624	0.13197	8.21441	0.42544	8.15926	0.80183	8.29218	0.98068	8.35888	0.93511
7.95455	0.12941	8.22504	0.41977	8.16964	0.79871	8.29677	0.98079	8.3656	0.93421
7.95592	0.12864	8.22565	0.41945	8.1706	0.79826	8.29907	0.98068	8.37368	0.93363
7.96229	0.12602	8.23007	0.41633	8.17146	0.79786	8.30533	0.98017	8.3785	0.93574
7.96298	0.12582	8.23051	0.41608	8.17493	0.79518	8.30748	0.98015	8.38292	0.93767
7.96519	0.1252	8.23518	0.41347	8.17958	0.7939	8.31114	0.97993	8.38871	0.93988
7.97439	0.1229	8.23691	0.4128	8.1801	0.79376	8.31375	0.9799	8.39369	0.93926
7.97515	0.12259	8.24337	0.41017	8.18148	0.79311	8.31524	0.97988	8.40091	0.94261
7.97904	0.12099	8.25611	0.4054	8.18544	0.7908	8.32093	0.97994	8.40695	0.94241
7.98371	0.11945	8.25917	0.4044	8.18644	0.79021	8.3215	0.97992	8.41022	0.94323
7.98676	0.11839	8.26105	0.40344	8.19491	0.78674	8.32275	0.97989	8.4128	0.94211
7.99047	0.11711	8.26312	0.40219	8.19801	0.78548	8.32603	0.97959	8.41637	0.94055
7.99424	0.11621	8.27051	0.39817	8.20834	0.78107	8.32805	0.97924	8.41936	0.94049
8.00066	0.11347	8.27946	0.39334	8.20861	0.78104	8.32852	0.97923	8.42162	0.94211
8.01017	0.10949	8.2812	0.39287	8.20916	0.78077	8.32907	0.97921	8.42241	0.94268
8.01397	0.10789	8.28705	0.38959	8.21051	0.78032	8.33327	0.97876	8.43555	0.94799
8.01472	0.10767	8.28861	0.38883	8.2239	0.77576	8.33949	0.97798	8.4368	0.94849
8.01632	0.10695	8.29016	0.38807	8.22705	0.77459	8.34099	0.97771	8.43681	0.9485
8.0289	0.10327	8.30094	0.38168	8.23019	0.7731	8.34341	0.97751	8.43684	0.9485
8.0337	0.10185	8.30301	0.3801	8.23191	0.77249	8.34568	0.97712	8.4373	0.94864
8.04433	0.09743	8.30419	0.37921	8.2389	0.77139	8.34861	0.97643	8.43779	0.94879
8.05038	0.09513	8.30469	0.37899	8.24757	0.76804	8.35325	0.97533	8.44835	0.95029
8.05374	0.09359	8.30507	0.37872	8.25567	0.76421	8.35933	0.97408	8.44847	0.95033
8.05441	0.09336	8.31515	0.37517	8.2557	0.7642	8.36188	0.97326	8.45101	0.95102
8.05466	0.09328	8.32108	0.37227	8.26351	0.76189	8.36234	0.97311	8.45195	0.95139
8.05641	0.09326	8.32853	0.36738	8.26717	0.76041	8.3665	0.97196	8.45522	0.95208
8.06271	0.09047	8.33503	0.36465	8.27041	0.75975	8.36937	0.97089	8.457	0.95239
8.06403	0.08989	8.33861	0.36263	8.27973	0.75813	8.37019	0.9707	8.45788	0.95239
8.06954	0.08817	8.34846	0.35502	8.28528	0.75683	8.37089	0.97054	8.45998	0.95219
8.07601	0.08629	8.3497	0.35419	8.28781	0.75682	8.37252	0.96997	8.46948	0.95232
8.0764	0.08618	8.35129	0.3531	8.29166	0.75534	8.37611	0.96843	8.47436	0.95439
8.0782	0.08569	8.35788	0.34862	8.2961	0.75392	8.37884	0.96743	8.47651	0.95531
8.07847	0.08561	8.36103	0.34677	8.30597	0.74869	8.38187	0.96683	8.48093	0.95648
8.09811	0.07941	8.36151	0.34618	8.30798	0.74794	8.3827	0.96667	8.48583	0.95647
8.10183	0.07821	8.36903	0.34229	8.31641	0.74387	8.3854	0.96582	8.49163	0.9593
8.10527	0.07788	8.37077	0.34138	8.31792	0.74291	8.38834	0.96468	8.49563	0.96045
8.11024	0.07429	8.37249	0.3416	8.31837	0.74262	8.39029	0.96392	8.49906	0.96091
8.11108	0.07417	8.38478	0.33456	8.32955	0.73546	8.39773	0.96069	8.49939	0.96096
8.1169	0.07334	8.38887	0.32878	8.33041	0.73501	8.40077	0.95907	8.50769	0.96313
8.12914	0.06852	8.39296	0.32545	8.3428	0.72854	8.40802	0.9554	8.51062	0.96368
8.13116	0.06756	8.39431	0.32463	8.34445	0.72767	8.40903	0.95489	8.51908	0.96526
8.13246	0.06782	8.39769	0.32351	8.34634	0.72668	8.4094	0.95471	8.52069	0.96551
8.13797	0.06891	8.40048	0.32154	8.35112	0.72458	8.41232	0.95314	8.52607	0.9659
8.13954	0.0673	8.40091	0.32126	8.36621	0.71714	8.41285	0.95285	8.52829	0.96625
8.14231	0.06446	8.40411	0.31921	8.36917	0.71555	8.41352	0.95252	8.53993	0.97225
8.14792	0.06332	8.41543	0.31343	8.3716	0.71382	8.41422	0.95215	8.54187	0.97326
8.15836	0.06231	8.42933	0.30421	8.37445	0.71152	8.42098	0.94864	8.5466	0.97515
8.16497	0.05966	8.43224	0.30267	8.38066	0.70718	8.42428	0.94744	8.54665	0.97516
8.16579	0.05958	8.43317	0.30225	8.39249	0.69893	8.42429	0.94743	8.54676	0.97519
8.18133	0.05796	8.43436	0.30146	8.39258	0.6989	8.42445	0.94735	8.5471	0.97534
8.18236	0.05778	8.43524	0.30102	8.39317	0.69847	8.42457	0.94731	8.56306	0.97862
8.184	0.05705	8.43619	0.30055	8.4022	0.69255	8.42528	0.94695	8.57399	0.9815
8.19443	0.05252	8.44994	0.29312	8.40465	0.69095	8.42814	0.94548	8.57623	0.98193
8.19991	0.04992	8.45765	0.28788	8.41288	0.68498	8.42869	0.9452	8.58792	0.98529
8.20667	0.04949	8.46258	0.28452	8.41611	0.68268	8.42899	0.94502	8.58813	0.98535
8.21325	0.04916	8.46544	0.28429	8.42201	0.6783	8.43174	0.94332	8.58913	0.98577
8.21334	0.04916	8.47123	0.28037	8.43089	0.67169	8.43261	0.94303	8.60298	0.99167
8.22254	0.04732	8.47127	0.28033	8.43316	0.66966	8.43567	0.94126	8.6098	0.99457
8.22269	0.04729	8.47134	0.28028	8.43455	0.66884	8.43758	0.94032	8.61251	0.99532
8.22602	0.04676	8.48302	0.27313	8.44446	0.66144	8.43839	0.93994	8.61306	0.99537
8.24392	0.04468	8.48832	0.26974	8.45478	0.65373	8.44413	0.93722	8.61513	0.99586
8.24398	0.04467	8.49105	0.26833	8.45583	0.6527	8.44453	0.93702	8.61532	0.9959
8.24403	0.04466	8.49393	0.26683	8.45908	0.65087	8.44978	0.93419	8.62141	0.99676
8.25485	0.04272	8.50035	0.26338	8.4619	0.64925	8.45291	0.93247	8.62285	0.99699
8.26301	0.04127	8.5012	0.26303	8.47142	0.64378	8.45337	0.93221	8.63037	0.99821
8.26542	0.04084	8.50536	0.2613	8.47466	0.6405	8.45629	0.93082	8.63686	0.99907
8.2779	0.03871	8.51016	0.26003	8.47492	0.64031	8.45655	0.93072	8.63922	0.99947
8.28283	0.03925	8.52231	0.25487	8.47535	0.64015	8.45684	0.9306	8.64279	0.99972
8.28431	0.03941	8.52998	0.24975	8.47845	0.63869	8.4608	0.92832	8.64373	0.99979
8.28661	0.03902	8.53116	0.24937	8.483	0.63463	8.46154	0.92789	8.65145	0.9978
8.28728	0.03901	8.53197	0.24888	8.48465	0.63334	8.4701	0.92368	8.65565	0.99995
8.28889	0.0391	8.53237	0.24881	8.49332	0.62657	8.47545	0.92129	8.65748	0.99999
8.29089	0.03914	8.53765	0.24784	8.49588	0.62508	8.47945	0.91961	8.65795	1
8.29274	0.03945	8.53798	0.24771	8.49905	0.62323	8.48608	0.91762	8.66687	0.99747
8.30189	0.04113	8.54402	0.24525	8.50901	0.62037	8.4869	0.91743	8.67601	0.99489
8.31025	0.04266	8.55153	0.24148	8.51869	0.61422	8.48765	0.91707	8.67683	0.99474
8.31909	0.04169	8.5585	0.23808	8.52402	0.61046	8.48842	0.91685	8.6806	0.99546
8.32165	0.04162	8.56117	0.23712	8.5242	0.61034	8.49607	0.91467	8.68916	0.99711
8.32299	0.04158	8.56446	0.2358	8.53617	0.60283	8.49925	0.91369	8.70061	0.99718
8.3318	0.04336	8.56928	0.23359	8.54046	0.59945	8.49925	0.91369	8.70402	0.99619
8.34776	0.04221	8.58322	0.22661	8.54051	0.59942	8.50636	0.91211	8.7074	0.99424
8.34915	0.04211	8.59656	0.22214	8.55534	0.59042	8.50865	0.9117	8.71192	0.9922
8.34968	0.04217	8.59823	0.22145	8.56375	0.58731	8.52039	0.90946	8.71647	0.99184
8.3503	0.04204	8.59885	0.22119	8.57475	0.58258	8.52277	0.909	8.72372	0.98701
8.35334	0.04255	8.60206	0.21916	8.57775	0.58113	8.52506	0.90877	8.72485	0.98664
8.35392	0.04261	8.60634	0.21784	8.58667	0.5768	8.53153	0.90849	8.72886	0.98531
8.35597	0.04284	8.6076	0.21767	8.59469	0.5728	8.53193	0.90844	8.73808	0.98747
8.35809	0.04287	8.61376	0.21686	8.59651	0.57226	8.53265	0.90842	8.73959	0.98741
8.37524	0.04479	8.61514	0.21645	8.59832	0.57173	8.53302	0.90841	8.74419	0.98724
8.37798	0.04531	8.61633	0.21603	8.59965	0.57107	8.54537	0.90821	8.75253	0.98295
8.38356	0.04639	8.61872	0.21486	8.60142	0.57019	8.54565	0.9082	8.75595	0.98237
8.39143	0.04792	8.62052	0.21431	8.60643	0.56828	8.54657	0.90827	8.75969	0.98299
8.39784	0.04882	8.63159	0.21092	8.61079	0.56761	8.54769	0.90826	8.7673	0.98285
8.40108	0.04954	8.63172	0.21087	8.62169	0.56388	8.54782	0.90827	8.77622	0.98192
8.40711	0.05071	8.6444	0.20576	8.64052	0.55486	8.54897	0.90838	8.77874	0.98323
8.41335	0.05193	8.64708	0.20484	8.6416	0.55435	8.55225	0.90897	8.7793	0.98308
8.41353	0.05195	8.64887	0.20487	8.64335	0.55352	8.554	0.90918	8.78809	0.97936
8.41382	0.05198	8.64908	0.20478	8.6455	0.55282	8.55571	0.90912	8.79383	0.97758
8.42178	0.05291	8.65006	0.20447	8.64586	0.55272	8.55922	0.90952	8.80185	0.9784
8.427	0.05404	8.65855	0.20076	8.64664	0.55236	8.56046	0.9097	8.80262	0.97848
8.44349	0.0568	8.66783	0.19782	8.65216	0.54962	8.56142	0.90983	8.80998	0.97856
8.44391	0.05687	8.66937	0.19733	8.65268	0.54936	8.56218	0.90988	8.81015	0.97852
8.44544	0.05705	8.67042	0.19689	8.67216	0.54176	8.56363	0.90997	8.81032	0.97853
8.44628	0.05723	8.67841	0.19351	8.67906	0.53836	8.56377	0.91	8.81064	0.97849
8.46611	0.06062	8.67991	0.19308	8.68202	0.53698	8.56394	0.91	8.82378	0.97702
8.47026	0.06155	8.69312	0.18707	8.68429	0.53627	8.56617	0.91012	8.82647	0.97632
8.47258	0.06197	8.69315	0.18706	8.70205	0.52604	8.57342	0.91052	8.83788	0.97537
8.48183	0.06394	8.69739	0.18627	8.70389	0.52499	8.57362	0.91055	8.83899	0.97531
8.48371	0.06438	8.69969	0.18504	8.71325	0.52093	8.57853	0.91111	8.84453	0.97498
8.49283	0.06651	8.70039	0.18466	8.71897	0.51845	8.58038	0.91131	8.84796	0.97481
8.49486	0.06709	8.70751	0.18348	8.72991	0.51262	8.58354	0.91211	8.84857	0.97496
8.50074	0.06877	8.71005	0.18275	8.73584	0.50875	8.58652	0.9125	8.85996	0.97584
8.50691	0.06985	8.71111	0.18216	8.74002	0.50601	8.58733	0.91245	8.86814	0.97731
8.50915	0.07037	8.71782	0.17876	8.74631	0.502	8.59471	0.91202	8.87098	0.97791
8.51127	0.07103	8.72118	0.17669	8.75305	0.49865	8.59726	0.91221	8.87979	0.97975
8.5137	0.07178	8.72154	0.17653	8.75829	0.49499	8.59788	0.91229	8.88346	0.98032
8.52442	0.07408	8.72232	0.17616	8.76565	0.48984	8.60006	0.91259	8.88582	0.98069
8.52636	0.0746	8.72534	0.17559	8.77364	0.48534	8.6038	0.913	8.89563	0.98121
8.52886	0.07519	8.72869	0.17358	8.77619	0.4838	8.60548	0.913	8.90805	0.98185
8.53135	0.07579	8.73082	0.17277	8.79408	0.47191	8.61186	0.91299	8.91037	0.98144
8.53307	0.0762	8.73637	0.17078	8.79637	0.47009	8.61341	0.9127	8.91146	0.98125
8.55373	0.08196	8.7463	0.16644	8.79658	0.46992	8.61747	0.91207	8.92616	0.97997
8.55646	0.08255	8.74647	0.16638	8.80279	0.46586	8.62286	0.9112	8.93188	0.97977
8.56554	0.08438	8.74652	0.16637	8.80974	0.46077	8.62627	0.91064	8.95162	0.97798
8.56893	0.08507	8.74657	0.16635	8.81206	0.45869	8.62676	0.91051	8.96491	0.97678
8.57153	0.08557	8.74775	0.16616	8.82757	0.44645	8.6274	0.91039	8.96626	0.97661
8.58528	0.08821	8.75071	0.16571	8.82808	0.44604	8.6275	0.91037	8.9669	0.97671
8.59296	0.08969	8.76135	0.16217	8.82872	0.44578	8.6302	0.90996	8.97375	0.97633
8.60196	0.09193	8.76656	0.15808	8.84134	0.43568	8.63409	0.90847	8.9774	0.9749
8.61728	0.09545	8.77085	0.15638	8.84411	0.43344	8.63882	0.90721	8.98122	0.97427
8.62318	0.09654	8.78214	0.15006	8.8443	0.43336	8.64019	0.90685	8.98395	0.97382
8.63048	0.09821	8.78555	0.1479	8.85214	0.42791	8.6426	0.90484	8.98704	0.97297
8.64032	0.09998	8.78562	0.14785	8.85269	0.42734	8.64302	0.9045	8.99208	0.97158
8.64461	0.10056	8.7915	0.14483	8.85346	0.42687	8.64376	0.90414	9.00163	0.97001
8.65457	0.10205	8.79792	0.14179	8.8627	0.4193	8.64431	0.90399	9.00335	0.96932
8.6558	0.10227	8.79931	0.14112	8.87501	0.40843	8.65549	0.90086	9.00708	0.96858
8.65591	0.10229	8.81092	0.13728	8.87616	0.40755	8.65567	0.90078	9.01275	0.96684
8.65936	0.10279	8.81458	0.13607	8.88658	0.40283	8.65612	0.90054	9.01485	0.96641
8.66779	0.1042	8.81935	0.13388	8.88927	0.40132	8.66214	0.89525	9.02245	0.96488
8.67021	0.10462	8.82512	0.13123	8.8942	0.39856	8.66621	0.89289	9.02787	0.96332
8.68208	0.10605	8.82913	0.12988	8.89974	0.39556	8.66727	0.89234	9.03059	0.96254
8.68344	0.10621	8.84314	0.12341	8.90446	0.39339	8.66833	0.8912	9.03662	0.96132
8.69492	0.10764	8.84429	0.12271	8.90974	0.39042	8.6732	0.888	9.03892	0.96062
8.69686	0.10779	8.84537	0.12205	8.92134	0.38389	8.6759	0.88622	9.04135	0.95953
8.70528	0.10843	8.84713	0.12122	8.92518	0.38177	8.67884	0.88563	9.04354	0.95851
8.71349	0.10962	8.84915	0.12074	8.93088	0.37866	8.68453	0.88097	9.05792	0.95265
8.72815	0.11036	8.85679	0.11892	8.93385	0.37703	8.69102	0.87564	9.0585	0.95241
8.72987	0.11046	8.86315	0.11678	8.93902	0.37587	8.69274	0.87441	9.06032	0.95171
8.74361	0.1113	8.87213	0.11229	8.94881	0.36906	8.69508	0.87307	9.06137	0.95132
8.74518	0.11144	8.88134	0.10822	8.95186	0.36734	8.69864	0.87	9.06174	0.95123
8.74594	0.11149	8.88317	0.10753	8.95415	0.36688	8.70212	0.8656	9.06673	0.9499
8.74758	0.11159	8.88515	0.10673	8.95513	0.36634	8.71227	0.85685	9.07577	0.94747
8.75734	0.11254	8.88599	0.10648	8.95708	0.3647	8.71455	0.85435	9.08329	0.94561
8.76184	0.11255	8.8957	0.10352	8.95913	0.36365	8.71553	0.85321	9.08575	0.945
8.77177	0.11299	8.90276	0.10079	8.95921	0.36362	8.71565	0.85308	9.09101	0.94419
8.77299	0.11304	8.91139	0.09739	8.96893	0.35994	8.72372	0.84389	9.09122	0.94413
8.78797	0.1133	8.91886	0.09499	8.97878	0.3541	8.72491	0.84284	9.09141	0.94411
8.78894	0.11328	8.92173	0.09435	8.98071	0.35313	8.74047	0.82921	9.09544	0.94274
8.7912	0.11326	8.92215	0.09425	8.98086	0.35306	8.74052	0.82916	9.09911	0.94148
8.79515	0.11333	8.92251	0.09416	8.98618	0.35343	8.74061	0.82908	9.0998	0.94128
8.79576	0.11334	8.92571	0.0933	8.99344	0.34932	8.74738	0.8221	9.10002	0.9412
8.7966	0.11341	8.93832	0.09201	8.99509	0.34839	8.74817	0.82133	9.1013	0.941
8.8054	0.11384	8.94198	0.09159	8.99924	0.34777	8.75033	0.81922	9.10518	0.94038
8.80602	0.11387	8.94365	0.09142	9.00351	0.34832	8.76061	0.81086	9.10637	0.94
8.80674	0.11387	8.9446	0.09142	9.00526	0.34663	8.76969	0.80346	9.10687	0.93984
8.80804	0.11391	8.95307	0.08921	9.00611	0.34625	8.77104	0.80269	9.1118	0.93869
8.80839	0.11392	8.96061	0.08697	9.01328	0.34305	8.77682	0.79907	9.1193	0.93672
8.80959	0.11397	8.96415	0.08592	9.02803	0.33979	8.78331	0.79554	9.11943	0.9367
8.81119	0.11399	8.9653	0.08574	9.02814	0.33977	8.78943	0.79018	9.12046	0.93651
8.81995	0.11414	8.96567	0.0856	9.02845	0.33962	8.79135	0.7886	9.12385	0.93572
8.8261	0.11407	8.98998	0.08271	9.04146	0.33306	8.792	0.78806	9.12643	0.93516
8.82617	0.11408	8.98998	0.08271	9.05446	0.32831	8.79219	0.78793	9.12673	0.93509
8.82624	0.11408	8.98999	0.08271	9.06624	0.32441	8.79275	0.78754	9.12683	0.93507
8.83861	0.11473	8.98999	0.08271	9.07811	0.32006	8.79782	0.7866	9.12748	0.93496
8.84616	0.11488	8.99475	0.08199	9.07971	0.31947	8.80835	0.78121	9.12768	0.93493
8.854	0.1152	8.99867	0.08092	9.08042	0.3193	8.81267	0.77893	9.13439	0.93376
8.85617	0.11529	8.99913	0.08092	9.0811	0.31903	8.81367	0.7784	9.13882	0.93301
8.862	0.11553	9.01652	0.08045	9.08863	0.31681	8.8266	0.77093	9.14023	0.93271
8.86406	0.11564	9.01792	0.07972	9.09196	0.31583	8.85462	0.7693	9.14481	0.93197
8.86504	0.11571	9.01832	0.07951	9.09888	0.31342	8.85479	0.76929	9.1452	0.93192
8.87282	0.11608	9.0218	0.07949	9.10775	0.30988	8.86016	0.76904	9.14526	0.93191
8.87493	0.11619	9.03014	0.07895	9.11087	0.30858	8.86224	0.76886	9.14551	0.93194
8.88144	0.11651	9.03766	0.07849	9.11746	0.30649	8.86304	0.76893	9.14839	0.93127
8.88369	0.11662	9.03923	0.07839	9.11781	0.30633	8.87695	0.7721	9.14922	0.93086
8.89309	0.11721	9.0516	0.07734	9.12148	0.3045	8.88813	0.77464	9.15147	0.93049
8.89473	0.11731	9.05498	0.07728	9.12801	0.30101	8.89789	0.77684	9.15189	0.93042
8.89761	0.11748	9.05809	0.07723	9.13072	0.29976	8.89822	0.77683	9.15278	0.93027
8.90517	0.11794	9.06189	0.07716	9.13576	0.29801	8.89896	0.77682	9.1562	0.92967
8.9078	0.1181	9.07816	0.07621	9.14017	0.29562	8.90043	0.7763	9.15925	0.9288
8.92703	0.11966	9.08175	0.07656	9.1448	0.29233	8.90191	0.7774	9.16029	0.92853
8.92956	0.11988	9.08277	0.07666	9.14521	0.29204	8.90345	0.77791	9.16549	0.92716
8.93275	0.12021	9.08518	0.07692	9.15519	0.28674	8.90382	0.77781	9.16614	0.92679
8.93582	0.12042	9.10328	0.07947	9.15883	0.28427	8.90512	0.77722	9.16642	0.92663
8.93697	0.12055	9.10629	0.08003	9.1607	0.28336	8.90915	0.77607	9.16789	0.92649
8.93965	0.1208	9.11423	0.08191	9.16313	0.28209	8.9104	0.77602	9.17225	0.92533
8.94019	0.12086	9.11565	0.08224	9.17045	0.27702	8.91696	0.77574	9.17359	0.92503
8.95231	0.12222	9.13236	0.0783	9.17531	0.27366	8.92742	0.7753	9.17797	0.92404
8.95694	0.12256	9.13302	0.07846	9.1801	0.27095	8.92777	0.77516	9.18355	0.92265
8.95785	0.12263	9.13779	0.07968	9.18303	0.27012	8.92927	0.77463	9.18661	0.92198
8.96197	0.12304	9.1403	0.08071	9.18717	0.2683	8.94358	0.76846	9.18746	0.92184
8.97355	0.12429	9.14139	0.08153	9.19636	0.26428	8.94698	0.76611	9.19018	0.9214
8.97837	0.12471	9.15343	0.085	9.20295	0.25845	8.95857	0.7577	9.19149	0.92118
8.98687	0.12556	9.15845	0.08128	9.20825	0.25472	8.95993	0.75743	9.19308	0.92092
8.99084	0.12596	9.15916	0.08075	9.21392	0.25061	8.96208	0.757	9.19882	0.9202
8.99655	0.12655	9.162	0.08203	9.21968	0.24644	8.96413	0.75566	9.20376	0.91907
9.00052	0.12693	9.16709	0.08255	9.22149	0.24541	8.96736	0.75356	9.20536	0.91842
9.00356	0.12726	9.16887	0.08273	9.23152	0.23864	8.96988	0.75287	9.20617	0.91821
9.00509	0.12743	9.17308	0.08267	9.23178	0.2385	8.97095	0.75169	9.20877	0.91754
9.0126	0.12803	9.17525	0.08466	9.23196	0.2384	8.97217	0.75143	9.21167	0.91664
9.02082	0.12873	9.17756	0.08676	9.24003	0.23249	8.97499	0.75085	9.2129	0.91612
9.02247	0.12885	9.18092	0.08464	9.24156	0.23159	8.97963	0.74558	9.21348	0.91593
9.02314	0.12891	9.18982	0.08583	9.2529	0.22419	8.98143	0.74354	9.21756	0.91463
9.03995	0.13056	9.19015	0.08587	9.25485	0.22318	8.98247	0.74302	9.22004	0.91426
9.04268	0.13083	9.19784	0.08509	9.25546	0.22288	8.98713	0.74053	9.22273	0.91309
9.0464	0.13117	9.20617	0.08517	9.26263	0.21864	8.98882	0.73839	9.22516	0.91263
9.04907	0.13142	9.2065	0.08517	9.26413	0.21739	8.99032	0.73648	9.22561	0.91255
9.05144	0.13157	9.21431	0.08434	9.26711	0.21563	8.99072	0.73607	9.22676	0.91241
9.05394	0.13172	9.21644	0.08436	9.26909	0.21444	8.99176	0.73536	9.2295	0.91133
9.05955	0.13194	9.21948	0.08402	9.26942	0.21434	8.99701	0.7316	9.23134	0.91103
9.06639	0.13219	9.24154	0.08761	9.27054	0.21402	8.99794	0.73055	9.23441	0.90987
9.07143	0.13237	9.242	0.08769	9.2771	0.21256	9.00364	0.72404	9.24124	0.90786
9.07583	0.1326	9.24492	0.08814	9.27969	0.21164	9.01602	0.71381	9.24418	0.90686
9.07763	0.13277	9.24738	0.08817	9.28313	0.20886	9.01704	0.71293	9.24532	0.90647
9.08433	0.13316	9.25331	0.08823	9.28491	0.20787	9.01985	0.71048	9.24797	0.90563
9.09343	0.1337	9.2578	0.08831	9.29512	0.2043	9.02974	0.69759	9.24954	0.90504
9.10412	0.13394	9.25857	0.08823	9.29693	0.20367	9.03221	0.69438	9.25009	0.90484
9.11336	0.13414	9.26165	0.08864	9.30405	0.19769	9.03552	0.69127	9.2576	0.90217
9.11922	0.13434	9.26492	0.08908	9.30962	0.19577	9.04299	0.68275	9.26054	0.90105
9.13316	0.13433	9.26617	0.08935	9.31221	0.19401	9.0653	0.65948	9.26346	0.9
9.13406	0.13436	9.26635	0.08938	9.31827	0.19061	9.06552	0.65924	9.26579	0.89917
9.1436	0.13424	9.28205	0.09025	9.32152	0.18879	9.06555	0.65921	9.27112	0.89724
9.1436	0.13424	9.28673	0.09026	9.32273	0.18815	9.06555	0.65921	9.27191	0.89695
9.1436	0.13424	9.29309	0.09068	9.32775	0.18654	9.06646	0.65831	9.27325	0.89649
9.14364	0.13424	9.29657	0.09131	9.32895	0.18615	9.0675	0.65732	9.2741	0.89614
9.15333	0.13413	9.29793	0.09156	9.33488	0.18372	9.09419	0.63157	9.27529	0.89573
9.15394	0.13413	9.30687	0.09233	9.33896	0.18205	9.1058	0.62272	9.28427	0.89264
9.15474	0.13406	9.30854	0.09242	9.33898	0.18204	9.10653	0.62216	9.28558	0.89225
9.17127	0.13338	9.32067	0.09371	9.33902	0.18202	9.10739	0.62178	9.28858	0.891
9.17383	0.1334	9.32951	0.09486	9.33902	0.18202	9.1091	0.62101	9.29156	0.88992
9.17399	0.1334	9.33095	0.0949	9.34708	0.17946	9.11415	0.61897	9.29529	0.88832
9.18185	0.13325	9.33097	0.0949	9.3611	0.17791	9.11518	0.61856	9.30116	0.8858
9.18949	0.13258	9.33099	0.0949	9.36111	0.1779	9.12164	0.61433	9.30333	0.88499
9.19024	0.13259	9.33115	0.09492	9.36665	0.17473	9.12313	0.61335	9.30691	0.88371
9.19182	0.13263	9.3369	0.0956	9.3763	0.17201	9.12854	0.61298	9.31076	0.88236
9.19361	0.13264	9.35364	0.09757	9.37634	0.172	9.14256	0.60705	9.31807	0.87978
9.19502	0.13257	9.35608	0.09774	9.37636	0.17199	9.14422	0.60624	9.31979	0.87915
9.19716	0.13248	9.35814	0.09791	9.37963	0.17188	9.14475	0.60616	9.32007	0.87905
9.19975	0.13237	9.3626	0.09846	9.38078	0.17184	9.15092	0.60526	9.32193	0.87841
9.20591	0.13196	9.37729	0.10025	9.38602	0.17093	9.15227	0.60423	9.32243	0.87823
9.212	0.13144	9.38229	0.10089	9.39331	0.16965	9.15583	0.60257	9.33125	0.87514
9.21444	0.13123	9.38529	0.1013	9.39436	0.16958	9.15586	0.60256	9.33368	0.87428
9.21659	0.13101	9.38864	0.10182	9.40188	0.16872	9.17194	0.59809	9.33673	0.87321
9.22118	0.13058	9.40093	0.10374	9.40352	0.1684	9.17199	0.59808	9.3383	0.87271
9.23505	0.12929	9.40662	0.10435	9.4069	0.16785	9.17405	0.59772	9.33868	0.87259
9.23823	0.12902	9.41031	0.1047	9.41659	0.16879	9.17519	0.59736	9.33922	0.87243
9.23956	0.12896	9.41889	0.10589	9.4169	0.16882	9.17899	0.59616	9.34107	0.87166
9.2468	0.1286	9.41979	0.10612	9.4209	0.16764	9.19139	0.59337	9.34555	0.86983
9.24695	0.1286	9.42016	0.10618	9.42095	0.16763	9.19318	0.59297	9.34662	0.86946
9.24753	0.12856	9.42783	0.10736	9.42425	0.16767	9.19465	0.59284	9.34714	0.86928
9.25552	0.12804	9.43278	0.1082	9.43391	0.16735	9.19906	0.59384	9.35215	0.86798
9.25743	0.12788	9.43307	0.10825	9.43908	0.16603	9.20279	0.59258	9.35329	0.86757
9.26002	0.12766	9.44453	0.10958	9.44016	0.16575	9.20996	0.59013	9.35437	0.86727
9.27212	0.12661	9.44756	0.10993	9.44537	0.16577	9.21319	0.59017	9.35667	0.8663
9.27741	0.12601	9.45593	0.11121	9.45092	0.1658	9.21329	0.59017	9.36055	0.86498
9.28815	0.12507	9.45758	0.11144	9.45588	0.16452	9.21761	0.5894	9.36103	0.8648
9.28842	0.12505	9.46676	0.113	9.45937	0.16361	9.22756	0.58681	9.36406	0.86344
9.29758	0.12455	9.4757	0.11452	9.46515	0.16397	9.23339	0.58529	9.36554	0.86311
9.30003	0.12435	9.47907	0.1151	9.46952	0.16591	9.23598	0.58463	9.36558	0.8631
9.30427	0.12405	9.48659	0.11606	9.47387	0.1645	9.23815	0.58439	9.36799	0.8621
9.31003	0.12356	9.48736	0.11619	9.48508	0.16036	9.241	0.5833	9.36804	0.86208
9.3113	0.12345	9.48749	0.11621	9.48591	0.1602	9.24932	0.57728	9.36869	0.86181
9.31852	0.12286	9.49006	0.11656	9.4867	0.16006	9.25912	0.5723	9.37169	0.86105
9.32723	0.12243	9.50658	0.11895	9.49199	0.15911	9.26313	0.57027	9.3725	0.86088
9.33169	0.1221	9.50921	0.11938	9.49513	0.15825	9.27209	0.56806	9.37557	0.86025
9.33381	0.12195	9.51242	0.11991	9.49696	0.15776	9.27611	0.568	9.37891	0.85926
9.33972	0.1215	9.51653	0.12053	9.50987	0.15411	9.2771	0.56798	9.38371	0.85721
9.34814	0.12104	9.52047	0.12115	9.51408	0.15412	9.27889	0.56682	9.38474	0.85677
9.34946	0.12099	9.52537	0.12191	9.52412	0.15407	9.28256	0.56445	9.3852	0.85663
9.35047	0.12093	9.53882	0.12447	9.52847	0.15363	9.28481	0.56256	9.38793	0.85609
9.35477	0.12072	9.53931	0.12456	9.53227	0.15324	9.29287	0.55685	9.39125	0.85543
9.36092	0.12042	9.546	0.12572	9.53618	0.15281	9.29588	0.55453	9.39289	0.85487
9.36722	0.12028	9.54855	0.12613	9.53984	0.15135	9.29614	0.55433	9.39993	0.85276
9.3677	0.12026	9.55634	0.12732	9.55186	0.14657	9.31896	0.53889	9.40065	0.85251
9.37216	0.12014	9.55768	0.12753	9.55318	0.14672	9.32093	0.53727	9.40084	0.85244
9.37972	0.11974	9.55915	0.12774	9.55403	0.14612	9.32207	0.53663	9.40232	0.85199
9.38093	0.11967	9.56918	0.12926	9.55879	0.14572	9.32725	0.53368	9.40263	0.85189
9.38135	0.11965	9.57122	0.12957	9.56056	0.14556	9.32915	0.5326	9.40492	0.85108
9.38608	0.11943	9.57291	0.12977	9.57094	0.14093	9.34744	0.51813	9.40597	0.85071
9.39482	0.11909	9.58145	0.13086	9.57199	0.14094	9.35378	0.51348	9.41184	0.84898
9.40059	0.11876	9.58893	0.13235	9.57627	0.14094	9.35694	0.511	9.41328	0.84854
9.40539	0.11849	9.58963	0.13252	9.57668	0.1409	9.36332	0.50598	9.41359	0.84843
9.40737	0.11844	9.59316	0.13342	9.57776	0.14067	9.36498	0.50489	9.41627	0.84719
9.41061	0.11834	9.60192	0.13473	9.58101	0.13929	9.37047	0.5013	9.41651	0.84708
9.41477	0.11834	9.60741	0.13511	9.58481	0.13827	9.37482	0.4979	9.41887	0.84647
9.41974	0.11833	9.60998	0.13542	9.59531	0.13546	9.37617	0.49681	9.41915	0.84642
9.42409	0.1182	9.61192	0.13589	9.59798	0.13551	9.3783	0.49488	9.42166	0.846
9.4285	0.11801	9.61338	0.13625	9.60077	0.13394	9.38117	0.49082	9.42503	0.84477
9.43172	0.11784	9.62053	0.13708	9.60435	0.13311	9.38326	0.48786	9.42914	0.84326
9.43234	0.11781	9.62683	0.13809	9.61019	0.12933	9.38415	0.48714	9.43184	0.8422
9.44248	0.1174	9.62988	0.13844	9.61127	0.12863	9.3888	0.48343	9.43255	0.84192
9.45268	0.11696	9.63308	0.13881	9.61157	0.12865	9.39333	0.47983	9.43519	0.84103
9.45712	0.11684	9.6433	0.14001	9.61172	0.12852	9.41343	0.46872	9.43793	0.83976
9.45758	0.11683	9.64886	0.14115	9.61236	0.12852	9.41936	0.46496	9.44079	0.83872
9.45863	0.11682	9.65111	0.14128	9.6172	0.12859	9.4239	0.46209	9.44219	0.83821
9.45883	0.11682	9.6592	0.14211	9.62523	0.12747	9.42837	0.46053	9.44856	0.83667
9.46356	0.11685	9.66007	0.14222	9.62928	0.12584	9.44362	0.45046	9.44962	0.83625
9.47187	0.11681	9.66151	0.1424	9.6303	0.12746	9.44921	0.44788	9.45345	0.83426
9.47723	0.11653	9.68131	0.14464	9.63039	0.12761	9.46164	0.44215	9.45821	0.83229
9.47796	0.11652	9.68363	0.1449	9.63055	0.12733	9.46342	0.44139	9.46059	0.8313
9.47829	0.11652	9.69565	0.14635	9.63202	0.12479	9.46401	0.44115	9.46317	0.83015
9.47917	0.1165	9.69918	0.1467	9.63552	0.12405	9.47502	0.43654	9.47106	0.8268
9.48078	0.11645	9.70955	0.14775	9.63563	0.12426	9.4751	0.43651	9.47122	0.82671
9.4916	0.1164	9.71828	0.14878	9.63914	0.13094	9.47522	0.43646	9.4715	0.82662
9.49414	0.11631	9.72828	0.14999	9.64278	0.12056	9.48739	0.42977	9.48072	0.82239
9.50068	0.11604	9.7323	0.15019	9.64398	0.11997	9.48896	0.4287	9.48526	0.8203
9.5026	0.11597	9.73667	0.15059	9.64716	0.11839	9.49789	0.42472	9.48638	0.81976
9.50647	0.11582	9.74475	0.15135	9.64851	0.11856	9.50984	0.41824	9.48725	0.81948
9.50825	0.11578	9.74872	0.15169	9.65841	0.11981	9.51547	0.41562	9.49352	0.81659
9.5102	0.11577	9.75671	0.15238	9.66161	0.11949	9.52621	0.41238	9.50002	0.81418
9.51522	0.11574	9.75965	0.15261	9.66511	0.11922	9.5316	0.41079	9.50061	0.81388
9.52949	0.11527	9.76758	0.15308	9.67818	0.11349	9.536	0.40847	9.50541	0.81145
9.53135	0.11521	9.76762	0.15308	9.68197	0.11172	9.54088	0.40492	9.50854	0.81
9.53305	0.11511	9.78574	0.15383	9.69137	0.11126	9.55009	0.39933	9.51366	0.80694
9.53475	0.11507	9.7921	0.1541	9.69354	0.11038	9.55183	0.39827	9.51443	0.80648
9.53496	0.11506	9.79444	0.15426	9.69552	0.10958	9.55958	0.39345	9.51597	0.8058
9.53505	0.11506	9.79474	0.15427	9.69883	0.1086	9.56201	0.39229	9.52022	0.80371
9.5352	0.11505	9.79528	0.1543	9.70247	0.10714	9.56802	0.38943	9.5216	0.80316
9.53671	0.11498	9.79744	0.15438	9.70352	0.10718	9.57054	0.38842	9.52646	0.80067
9.54299	0.11468	9.79759	0.15439	9.71322	0.10756	9.57632	0.38495	9.52802	0.79989
9.55487	0.11411	9.80717	0.15464	9.71969	0.10615	9.5908	0.37884	9.52836	0.79973
9.55694	0.1139	9.81144	0.15487	9.72941	0.10434	9.59216	0.37848	9.53209	0.79824
9.56048	0.11365	9.81188	0.15492	9.73841	0.10343	9.59297	0.37794	9.53328	0.79776
9.56255	0.11352	9.81517	0.15533	9.74032	0.10369	9.59615	0.37639	9.54028	0.79333
9.5644	0.1134	9.82024	0.15551	9.74353	0.10413	9.59959	0.37445	9.54747	0.78917
9.57418	0.11276	9.82321	0.15584	9.74488	0.10414	9.61057	0.3658	9.54843	0.78861
9.58019	0.11292	9.82367	0.15585	9.74592	0.10415	9.61324	0.36404	9.54887	0.78839
9.58024	0.11292	9.82566	0.15588	9.76079	0.10131	9.61438	0.36328	9.55603	0.78504
9.58482	0.11244	9.83451	0.15671	9.76153	0.10128	9.62881	0.35618	9.56054	0.78277
9.59226	0.11186	9.84505	0.15714	9.76327	0.10121	9.63165	0.35469	9.56248	0.7818
9.59531	0.11162	9.84536	0.15715	9.76362	0.10123	9.63336	0.35359	9.56331	0.78136
9.60366	0.11139	9.84573	0.15718	9.76366	0.10123	9.64884	0.34596	9.56397	0.78108
9.60766	0.11099	9.85301	0.15732	9.76763	0.10163	9.65	0.3457	9.57073	0.77813
9.61413	0.10999	9.8597	0.15716	9.78105	0.103	9.65166	0.34532	9.57218	0.77741
9.61463	0.10992	9.86243	0.15716	9.7813	0.10305	9.65254	0.34486	9.57378	0.77662
9.62786	0.10914	9.86912	0.15717	9.78605	0.10356	9.65322	0.3445	9.58259	0.7733
9.6295	0.10916	9.8729	0.15741	9.78759	0.10394	9.66519	0.34407	9.58451	0.77248
9.63138	0.10877	9.87793	0.1578	9.80241	0.10669	9.66641	0.34348	9.59441	0.76751
9.63594	0.10821	9.8903	0.15834	9.81507	0.10817	9.66726	0.34307	9.60504	0.7648
9.6384	0.10791	9.89977	0.15844	9.82271	0.10799	9.67475	0.33921	9.61412	0.76213
9.64591	0.10719	9.91142	0.15883	9.82352	0.10812	9.68574	0.33202	9.6145	0.76202
9.6486	0.10694	9.9142	0.15893	9.82417	0.10827	9.69253	0.33114	9.61632	0.76141
9.65078	0.10661	9.92542	0.15956	9.82739	0.10904	9.69272	0.33112	9.62207	0.75964
9.6517	0.10656	9.92765	0.15972	9.84683	0.11366	9.69357	0.3314	9.62381	0.75894
9.65698	0.10629	9.92965	0.15987	9.85131	0.11405	9.69466	0.33051	9.6242	0.75885
9.66638	0.10477	9.9319	0.15999	9.86229	0.11633	9.6957	0.32967	9.64086	0.75262
9.66672	0.10472	9.93703	0.16025	9.86302	0.11651	9.69999	0.32734	9.64258	0.752
9.66768	0.1046	9.94358	0.16058	9.86321	0.11657	9.70484	0.32431	9.64325	0.75183
9.67295	0.104	9.96256	0.16194	9.86458	0.11704	9.70632	0.32338	9.6456	0.75123
9.67324	0.10398	9.96359	0.162	9.87029	0.11884	9.71289	0.32126	9.64755	0.75047
9.67359	0.10395	9.96361	0.162	9.87139	0.1193	9.72348	0.31883	9.66004	0.74557
9.68106	0.10316	9.96843	0.16228	9.8714	0.1193	9.72557	0.31767	9.66057	0.74538
9.68114	0.10316	9.97434	0.16271	9.8794	0.12132	9.73027	0.31506	9.66064	0.74535
9.68165	0.1031	9.97482	0.16274	9.87941	0.12132	9.73226	0.31382	9.66771	0.74421
9.68259	0.10299	9.97509	0.16276	9.89552	0.12638	9.73568	0.31331	9.67294	0.74278
9.68614	0.10255	9.98873	0.16373	9.90752	0.12914	9.73973	0.31226	9.67748	0.74079
9.69437	0.10157	9.99786	0.16455	9.90756	0.12915	9.7401	0.31216	9.68364	0.73882
9.69479	0.1015	9.9993	0.16468	9.91963	0.13192	9.75052	0.30453	9.68463	0.7385
9.70435	0.10048	10.0009	0.16478	9.9235	0.13291	9.75184	0.30356	9.68941	0.73726
9.70523	0.10038	10.0097	0.16552	9.93454	0.13676	9.75903	0.30158	9.70376	0.73291
9.7194	0.0985	10.01	0.16554	9.94044	0.13835	9.76804	0.30141	9.70747	0.73154
9.72038	0.09833	10.0153	0.16585	9.94352	0.13896	9.7822	0.29514	9.71062	0.73038
9.72352	0.09784	10.0194	0.16615	9.9445	0.13915	9.78386	0.2944	9.71268	0.72944
9.73558	0.09604	10.023	0.16642	9.94621	0.13959	9.78859	0.29227	9.71741	0.72744
9.7437	0.09483	10.0259	0.16665	9.952	0.14102	9.79805	0.28722	9.72073	0.72604
9.74585	0.09456	10.0268	0.16671	9.96157	0.1433	9.79935	0.28652	9.73195	0.72094
9.74725	0.09438	10.0279	0.16679	9.96355	0.14377	9.81149	0.28258	9.73209	0.72086
9.75591	0.09337	10.0284	0.16685	9.97118	0.14461	9.81697	0.27998	9.73216	0.72084
9.75653	0.09331	10.0323	0.1671	9.98024	0.14713	9.81932	0.27807	9.74496	0.71509
9.76747	0.09221	10.039	0.16739	9.98262	0.14779	9.82731	0.2716	9.75119	0.7123
9.77941	0.09086	10.0414	0.1675	9.98895	0.14838	9.83404	0.26877	9.75183	0.71204
9.78363	0.09037	10.0479	0.16785	9.99265	0.14883	9.83438	0.26838	9.7634	0.70742
9.78444	0.09027	10.0508	0.16797	9.99654	0.14931	9.83613	0.26723	9.77039	0.70357
9.7891	0.08972	10.0567	0.16852	10.0094	0.15191	9.84962	0.2572	9.77529	0.70088
9.79226	0.08939	10.0602	0.16885	10.0117	0.15263	9.85266	0.2561	9.78305	0.69675
9.80218	0.08834	10.0622	0.16898	10.0198	0.15366	9.85422	0.25492	9.78982	0.6927
9.80397	0.08826	10.0634	0.16903	10.0226	0.1541	9.85506	0.25458	9.79049	0.69213
9.81302	0.08764	10.0694	0.16923	10.0326	0.15566	9.85764	0.25394	9.79253	0.69083
9.82369	0.08657	10.0739	0.16954	10.0331	0.1558	9.86727	0.2494	9.79744	0.68677
9.82638	0.08635	10.0822	0.16988	10.0363	0.15669	9.87105	0.24762	9.79813	0.68635
9.82757	0.08626	10.0833	0.16997	10.0394	0.15729	9.88432	0.23633	9.80249	0.68368
9.83072	0.086	10.0886	0.17038	10.0401	0.15724	9.88756	0.23389	9.81368	0.67559
9.83141	0.08594	10.0891	0.17042	10.043	0.15703	9.8879	0.23376	9.81967	0.67159
9.83695	0.0854	10.0914	0.17045	10.0538	0.15809	9.88984	0.23319	9.83031	0.66492
9.84369	0.08473	10.102	0.1705	10.0669	0.15932	9.89256	0.23138	9.83089	0.66456
9.84968	0.08412	10.1082	0.17049	10.0733	0.1601	9.89414	0.23106	9.83731	0.66164
9.85392	0.08392	10.1087	0.17051	10.0775	0.16039	9.90175	0.22954	9.84048	0.65851
9.86271	0.08378	10.1089	0.17051	10.0863	0.16098	9.90557	0.22859	9.84352	0.65791
9.87606	0.08302	10.1191	0.17069	10.0939	0.16144	9.91759	0.22063	9.8462	0.65558
9.88074	0.08279	10.1241	0.17108	10.1052	0.16122	9.91969	0.21895	9.84864	0.65358
9.88676	0.08254	10.1315	0.17163	10.1068	0.16119	9.92113	0.21793	9.85034	0.65218
9.88894	0.08245	10.132	0.17167	10.1088	0.16131	9.92286	0.21671	9.85443	0.65135
9.89229	0.08219	10.1454	0.17159	10.1217	0.1634	9.9267	0.2149	9.85582	0.65107
9.90746	0.08172	10.1489	0.17156	10.123	0.16361	9.93	0.21311	9.85765	0.65025
9.91089	0.08158	10.1496	0.17151	10.1255	0.16377	9.93221	0.21228	9.86438	0.64596
9.91826	0.08129	10.1518	0.17156	10.1327	0.16216	9.93817	0.21004	9.87068	0.63677
9.92169	0.08118	10.1557	0.17138	10.1406	0.16173	9.94475	0.20719	9.87079	0.63666
9.92237	0.08114	10.1693	0.1711	10.1464	0.16296	9.9499	0.20496	9.87577	0.63769
9.92606	0.08077	10.1712	0.17106	10.147	0.1631	9.95299	0.20354	9.87669	0.63788
9.92858	0.08061	10.1715	0.17104	10.15	0.16325	9.95941	0.20119	9.87908	0.63665
9.9326	0.08035	10.1798	0.1707	10.1554	0.16273	9.96372	0.19977	9.88007	0.63614
9.94224	0.08014	10.1818	0.17064	10.1665	0.16295	9.96995	0.19771	9.88205	0.63472
9.94489	0.07995	10.1853	0.17051	10.1705	0.16372	9.97912	0.19411	9.88341	0.63506
9.95733	0.07948	10.1903	0.17043	10.171	0.16381	9.9792	0.19408	9.89061	0.63306
9.96405	0.07922	10.1976	0.17017	10.1744	0.164	9.97974	0.19396	9.89151	0.63281
9.96413	0.07922	10.1995	0.1701	10.177	0.16467	9.98938	0.19236	9.89471	0.6316
9.96419	0.07921	10.2079	0.16931	10.1776	0.16488	9.992	0.19185	9.90153	0.62891
9.97219	0.07875	10.2186	0.16858	10.1785	0.16472	9.99387	0.19219	9.9072	0.62667
9.97615	0.07852	10.2271	0.16814	10.1787	0.16474	9.99823	0.19296	9.90865	0.62619
9.98541	0.07806	10.2309	0.16795	10.1817	0.16533	10.0006	0.19072	9.91087	0.62566
9.9934	0.07767	10.2367	0.16741	10.1982	0.16517	10.0026	0.19065	9.91952	0.62359
9.99442	0.07759	10.2438	0.16694	10.1995	0.16535	10.0063	0.19053	9.9276	0.62128
9.99824	0.07737	10.2484	0.16663	10.2012	0.16559	10.0199	0.19274	9.93223	0.61968
10.0027	0.07711	10.256	0.16615	10.2016	0.16569	10.0222	0.19265	9.93709	0.618
10.0159	0.07561	10.2575	0.16597	10.2051	0.16604	10.0259	0.19146	9.93829	0.61773
10.0166	0.07553	10.2661	0.16526	10.207	0.1663	10.032	0.18948	9.94321	0.61616
10.0175	0.07548	10.2695	0.16497	10.2198	0.16812	10.0378	0.18786	9.94644	0.61459
10.0184	0.07543	10.2723	0.1647	10.2199	0.16812	10.0398	0.18727	9.95309	0.61308
10.0248	0.07497	10.283	0.16369	10.2219	0.16808	10.0408	0.18699	9.95591	0.61243
10.027	0.07484	10.2867	0.16324	10.2219	0.16809	10.0436	0.18765	9.96333	0.61335
10.0386	0.07382	10.2893	0.163	10.222	0.16809	10.0446	0.18667	9.96376	0.61328
10.0393	0.07376	10.2904	0.16291	10.2263	0.16883	10.0492	0.18679	9.96405	0.61325
10.0435	0.07312	10.2949	0.16246	10.2267	0.1689	10.0546	0.18693	9.96417	0.61321
10.0459	0.07279	10.304	0.16156	10.2277	0.16907	10.0625	0.19061	9.96569	0.61276
10.0517	0.07214	10.3128	0.16078	10.2428	0.1716	10.0633	0.19072	9.97379	0.61009
10.0518	0.07213	10.3198	0.1604	10.2505	0.17294	10.0633	0.19073	9.97412	0.61
10.0602	0.07168	10.3243	0.16015	10.2528	0.17353	10.0634	0.19069	9.98147	0.60798
10.0636	0.07168	10.325	0.16011	10.2605	0.17576	10.0765	0.18359	9.98627	0.60619
10.0827	0.06864	10.3255	0.16008	10.2675	0.17675	10.0844	0.18245	9.98711	0.60606
10.0861	0.06826	10.3369	0.15936	10.2717	0.17684	10.0848	0.18269	9.99816	0.60437
10.0899	0.06797	10.3473	0.15865	10.2758	0.17694	10.0892	0.18523	10.0201	0.60047
10.0921	0.06839	10.3525	0.15811	10.2777	0.17729	10.1003	0.1834	10.0211	0.60014
10.0952	0.06813	10.3553	0.15781	10.2835	0.1796	10.1045	0.18271	10.0212	0.60005
10.0978	0.0679	10.3665	0.15721	10.2871	0.18103	10.112	0.18301	10.0293	0.59572
10.1039	0.0681	10.3679	0.1571	10.291	0.18196	10.1151	0.18338	10.034	0.59312
10.1058	0.06773	10.3687	0.15703	10.2917	0.18201	10.1155	0.18383	10.0358	0.59228
10.1167	0.06468	10.3778	0.15609	10.2988	0.18253	10.1176	0.18656	10.0539	0.58344
10.1172	0.06463	10.3944	0.15521	10.3034	0.18374	10.1234	0.19147	10.0549	0.58301
10.1197	0.0644	10.396	0.1551	10.309	0.18519	10.1308	0.1803	10.0567	0.58213
10.1266	0.06391	10.3978	0.15502	10.3159	0.18653	10.1329	0.17945	10.0576	0.5818
10.132	0.06342	10.3992	0.15495	10.3184	0.18702	10.1389	0.17882	10.0588	0.58136
10.1459	0.06217	10.4024	0.15488	10.3214	0.18785	10.1408	0.17862	10.0639	0.57933
10.1486	0.06198	10.4092	0.15463	10.3284	0.18897	10.145	0.18036	10.0768	0.57377
10.1526	0.06162	10.4116	0.15455	10.3314	0.18943	10.1455	0.18052	10.0824	0.57088
10.1554	0.06136	10.4213	0.15425	10.3321	0.18953	10.1549	0.18149	10.0881	0.56683
10.1641	0.06117	10.4249	0.15407	10.3329	0.18966	10.1557	0.18135	10.0882	0.5668
10.1675	0.06114	10.4262	0.154	10.3348	0.18996	10.1588	0.18071	10.1026	0.55943
10.1681	0.06114	10.4372	0.15363	10.3414	0.19121	10.1693	0.17688	10.108	0.55739
10.1702	0.06111	10.4406	0.15342	10.3446	0.19198	10.1784	0.17439	10.1086	0.55703
10.1773	0.06125	10.4459	0.15347	10.3454	0.19217	10.1862	0.17471	10.1109	0.55585
10.1794	0.0613	10.4471	0.15345	10.365	0.19638	10.1902	0.17413	10.1124	0.55489
10.1798	0.06121	10.4488	0.15343	10.3693	0.19716	10.1985	0.17294	10.113	0.55459
10.1814	0.06087	10.4589	0.15345	10.3734	0.19781	10.2065	0.17024	10.1143	0.55392
[truncated: 171 more rows]

## Sheet: Figure 2e
	Sim.2.5MHz		Sim.2.75MHz		Sim.3.0MHz		Sim.3.25MHz		Sim.3.5MHz
Radial distance (mm)	Normalized acoustic pressure	Radial distance (mm)	Normalized acoustic pressure	Radial distance (mm)	Normalized acoustic pressure	Radial distance (mm)	Normalized acoustic pressure	Radial distance (mm)	Normalized acoustic pressure
-1.50011	0.12438	-1.5	0.09581	-1.50002	0.14377	-1.50266	0.14854	-1.50004	0.17676
-1.49557	0.11855	-1.49006	0.08416	-1.4994	0.14317	-1.49999	0.14723	-1.49761	0.17595
-1.49557	0.11855	-1.48932	0.08328	-1.49788	0.14167	-1.49498	0.14413	-1.49497	0.17507
-1.49557	0.11855	-1.48913	0.08306	-1.48716	0.13097	-1.49286	0.14279	-1.48993	0.17345
-1.49557	0.11855	-1.48892	0.08281	-1.48703	0.13084	-1.48019	0.13458	-1.48857	0.173
-1.48974	0.11107	-1.48802	0.08176	-1.48699	0.1308	-1.48014	0.13455	-1.488	0.17281
-1.48329	0.10275	-1.48797	0.08171	-1.48598	0.12976	-1.47986	0.13437	-1.48668	0.17226
-1.48092	0.09972	-1.48793	0.08166	-1.4857	0.12947	-1.47828	0.13347	-1.4835	0.17092
-1.48071	0.09945	-1.47703	0.06909	-1.4853	0.12906	-1.47788	0.13322	-1.47737	0.16845
-1.48046	0.09913	-1.47594	0.06784	-1.47521	0.11871	-1.47605	0.13198	-1.47601	0.16791
-1.48017	0.09878	-1.46773	0.05893	-1.47062	0.11378	-1.46882	0.12702	-1.47338	0.16664
-1.47996	0.09851	-1.46577	0.05682	-1.46439	0.10713	-1.4656	0.12481	-1.4645	0.16241
-1.47611	0.09366	-1.4633	0.05414	-1.46437	0.10712	-1.46269	0.12255	-1.46446	0.16239
-1.47051	0.08657	-1.45766	0.04882	-1.46221	0.10481	-1.45617	0.11746	-1.46442	0.16237
-1.4674	0.08265	-1.45632	0.04758	-1.46064	0.1031	-1.45556	0.11699	-1.46425	0.16227
-1.46285	0.07698	-1.4546	0.04594	-1.4566	0.09866	-1.45188	0.11435	-1.45204	0.15543
-1.46088	0.07458	-1.45104	0.04255	-1.4566	0.09865	-1.44701	0.11045	-1.44789	0.15306
-1.45942	0.07279	-1.45046	0.04199	-1.45659	0.09864	-1.44483	0.10877	-1.44321	0.15028
-1.45336	0.06543	-1.45034	0.04189	-1.45231	0.09393	-1.44237	0.10678	-1.44055	0.14863
-1.45258	0.06448	-1.44813	0.04014	-1.44994	0.09135	-1.44032	0.1051	-1.4333	0.14408
-1.45196	0.06374	-1.44739	0.03956	-1.44776	0.08893	-1.43779	0.10303	-1.43194	0.14321
-1.44834	0.05936	-1.43864	0.03384	-1.4446	0.08545	-1.43166	0.09787	-1.42907	0.14139
-1.44721	0.05801	-1.43849	0.03374	-1.44373	0.08448	-1.42917	0.09583	-1.41838	0.13425
-1.44622	0.05682	-1.43797	0.03356	-1.43576	0.07568	-1.42548	0.09271	-1.41731	0.13354
-1.43992	0.04962	-1.43421	0.03227	-1.43535	0.07523	-1.42445	0.09184	-1.41585	0.13253
-1.43752	0.04682	-1.42872	0.03056	-1.43458	0.07437	-1.42174	0.08953	-1.41522	0.1321
-1.43372	0.0425	-1.42852	0.03053	-1.43392	0.07364	-1.41922	0.08732	-1.41272	0.13038
-1.43304	0.04173	-1.42617	0.03023	-1.43377	0.07347	-1.41483	0.08352	-1.41255	0.13026
-1.43179	0.04037	-1.42555	0.03031	-1.4337	0.0734	-1.41438	0.08313	-1.4088	0.12769
-1.42925	0.03776	-1.42317	0.03062	-1.43351	0.07319	-1.41412	0.0829	-1.40358	0.12411
-1.42336	0.03159	-1.4204	0.03091	-1.4322	0.07174	-1.41036	0.07956	-1.4034	0.124
-1.4222	0.03038	-1.41834	0.03155	-1.43168	0.07117	-1.40735	0.07682	-1.39935	0.12129
-1.42184	0.03	-1.41609	0.03209	-1.42337	0.06182	-1.4069	0.07642	-1.39198	0.11642
-1.42144	0.02966	-1.41396	0.03342	-1.42302	0.06142	-1.40625	0.07583	-1.38403	0.11155
-1.42117	0.02941	-1.41389	0.03346	-1.42144	0.05963	-1.39989	0.07027	-1.38021	0.10921
-1.42081	0.0291	-1.41333	0.03379	-1.41937	0.05731	-1.39583	0.06703	-1.37826	0.10797
-1.41975	0.02816	-1.41081	0.03493	-1.41783	0.0556	-1.38971	0.06142	-1.37693	0.1072
-1.4173	0.02602	-1.40792	0.03625	-1.41735	0.05508	-1.38851	0.06036	-1.37575	0.10655
-1.4113	0.02072	-1.40594	0.03724	-1.413	0.05024	-1.3865	0.05868	-1.37261	0.10489
-1.41031	0.01985	-1.40453	0.03827	-1.40757	0.04419	-1.38556	0.05787	-1.36813	0.10254
-1.40998	0.01969	-1.39845	0.04261	-1.40248	0.03855	-1.38281	0.05517	-1.36779	0.10238
-1.40703	0.0183	-1.39293	0.0464	-1.40246	0.03852	-1.3804	0.05307	-1.36364	0.10047
-1.40119	0.01546	-1.3881	0.0502	-1.39759	0.03319	-1.37569	0.04905	-1.36362	0.10047
-1.39723	0.01424	-1.38742	0.05074	-1.38946	0.02454	-1.37375	0.0474	-1.36362	0.10047
-1.39678	0.01432	-1.38459	0.05294	-1.38384	0.0185	-1.37008	0.04431	-1.35924	0.09849
-1.3927	0.01525	-1.3788	0.05741	-1.38218	0.01672	-1.36609	0.04086	-1.35889	0.09835
-1.39027	0.0158	-1.37726	0.05861	-1.38159	0.01609	-1.36396	0.03924	-1.35553	0.0972
-1.38772	0.01693	-1.37305	0.06185	-1.37798	0.01233	-1.36353	0.03891	-1.35389	0.09664
-1.38421	0.01879	-1.3661	0.06713	-1.37654	0.01083	-1.35651	0.03317	-1.34824	0.09474
-1.3778	0.02295	-1.36592	0.06728	-1.37584	0.0101	-1.3563	0.033	-1.34715	0.09448
-1.37568	0.02432	-1.36369	0.06898	-1.37219	0.00632	-1.35483	0.03182	-1.33897	0.09297
-1.37425	0.02521	-1.36186	0.0704	-1.37143	0.0057	-1.35389	0.03111	-1.33745	0.09269
-1.37308	0.02594	-1.35759	0.07349	-1.36869	0.00343	-1.3533	0.03064	-1.33685	0.09259
-1.37184	0.02672	-1.3572	0.07378	-1.36638	0.00648	-1.35224	0.02969	-1.33586	0.09253
-1.36877	0.02869	-1.35382	0.07617	-1.36626	0.00663	-1.35171	0.02928	-1.33351	0.09244
-1.36695	0.02985	-1.35351	0.07639	-1.36488	0.00539	-1.35085	0.02866	-1.33032	0.09233
-1.36476	0.03143	-1.35231	0.07726	-1.36297	0.00314	-1.34987	0.02797	-1.32646	0.09232
-1.36398	0.03199	-1.3472	0.08065	-1.36167	0.00437	-1.34656	0.02563	-1.32444	0.09263
-1.36292	0.03274	-1.34618	0.08136	-1.35884	0.00707	-1.34369	0.02362	-1.32162	0.09297
-1.36017	0.03459	-1.34586	0.08155	-1.35238	0.01331	-1.34278	0.02303	-1.31807	0.09335
-1.35567	0.03763	-1.3458	0.08159	-1.34744	0.01782	-1.34158	0.02231	-1.31736	0.09341
-1.35401	0.03871	-1.34414	0.08271	-1.34712	0.01812	-1.3401	0.02143	-1.31627	0.09369
-1.35164	0.04014	-1.34314	0.08341	-1.34508	0.01997	-1.3362	0.01957	-1.30921	0.09546
-1.34965	0.04133	-1.33718	0.08722	-1.3405	0.02415	-1.3307	0.01673	-1.30806	0.09574
-1.3495	0.04141	-1.33598	0.08791	-1.33815	0.02625	-1.33008	0.01657	-1.30786	0.09579
-1.34434	0.0443	-1.33481	0.08858	-1.33397	0.0297	-1.32708	0.01622	-1.30784	0.0958
-1.34101	0.04614	-1.33344	0.08938	-1.33346	0.03012	-1.32163	0.01551	-1.30455	0.09716
-1.33914	0.04721	-1.33156	0.09046	-1.33346	0.03012	-1.31998	0.01528	-1.30292	0.09771
-1.33744	0.04818	-1.3294	0.09166	-1.33257	0.03087	-1.31913	0.01527	-1.29754	0.09968
-1.33547	0.04905	-1.32342	0.095	-1.32802	0.03477	-1.31855	0.01527	-1.2907	0.1029
-1.33307	0.05019	-1.32335	0.09504	-1.3261	0.03629	-1.30996	0.01814	-1.29054	0.10297
-1.3293	0.05196	-1.32315	0.09514	-1.32105	0.0402	-1.30576	0.01951	-1.28973	0.10336
-1.32769	0.05272	-1.3153	0.09906	-1.32097	0.04026	-1.30546	0.0196	-1.28959	0.10342
-1.32431	0.05405	-1.31391	0.09975	-1.31732	0.04305	-1.30434	0.01992	-1.28945	0.10348
-1.3205	0.05562	-1.31277	0.1003	-1.31122	0.04753	-1.30099	0.02177	-1.28886	0.10379
-1.31946	0.05605	-1.31097	0.10109	-1.30857	0.0493	-1.29577	0.02456	-1.28835	0.10407
-1.31718	0.05698	-1.30972	0.10166	-1.3071	0.05033	-1.2934	0.02548	-1.28737	0.10461
-1.31583	0.05741	-1.30936	0.10182	-1.30453	0.05211	-1.29266	0.02576	-1.27951	0.10884
-1.31553	0.05751	-1.30816	0.10234	-1.29951	0.05533	-1.28997	0.0272	-1.27765	0.1099
-1.3148	0.05775	-1.30767	0.10255	-1.2908	0.0604	-1.28525	0.02968	-1.2739	0.1121
-1.31024	0.05926	-1.30288	0.10462	-1.28994	0.0609	-1.28343	0.03051	-1.27315	0.11254
-1.30904	0.05966	-1.29816	0.10628	-1.28845	0.06171	-1.27922	0.03257	-1.2722	0.11312
-1.30874	0.05976	-1.29134	0.10878	-1.28593	0.06309	-1.27891	0.03273	-1.266	0.11689
-1.30614	0.06041	-1.29075	0.10898	-1.28432	0.06391	-1.27526	0.0346	-1.26412	0.11802
-1.30485	0.06074	-1.28512	0.11073	-1.27432	0.0687	-1.27485	0.03479	-1.26197	0.11925
-1.29768	0.06236	-1.27497	0.11329	-1.26975	0.07059	-1.2735	0.03541	-1.2615	0.11954
-1.29709	0.06249	-1.27452	0.1134	-1.26831	0.07118	-1.27199	0.03608	-1.2597	0.12062
-1.29688	0.06254	-1.27073	0.11435	-1.26742	0.0715	-1.26794	0.03794	-1.2589	0.12112
-1.29577	0.06281	-1.27004	0.11454	-1.25899	0.07423	-1.26706	0.03834	-1.25794	0.12173
-1.29415	0.06316	-1.2688	0.1148	-1.25867	0.07434	-1.26301	0.03998	-1.25204	0.12538
-1.29288	0.06324	-1.26652	0.1153	-1.25538	0.07553	-1.25881	0.04172	-1.24804	0.12781
-1.29189	0.06336	-1.26459	0.11557	-1.25186	0.07642	-1.25817	0.04198	-1.24397	0.1303
-1.28699	0.06422	-1.25771	0.11668	-1.2518	0.07644	-1.25809	0.04202	-1.2431	0.13083
-1.28528	0.06452	-1.25269	0.1175	-1.25001	0.07688	-1.25791	0.04208	-1.2421	0.13145
-1.28083	0.06466	-1.25178	0.11762	-1.24874	0.07713	-1.2575	0.04223	-1.24106	0.13211
-1.2794	0.06478	-1.25129	0.11767	-1.24211	0.07839	-1.253	0.0439	-1.24018	0.13263
-1.2773	0.06496	-1.24664	0.1182	-1.24066	0.07868	-1.25006	0.04489	-1.23816	0.13386
-1.27623	0.06501	-1.24521	0.11837	-1.23682	0.07949	-1.24994	0.04493	-1.23653	0.13483
-1.27065	0.06506	-1.2439	0.11852	-1.23665	0.0795	-1.24882	0.04531	-1.235	0.13576
-1.26964	0.06507	-1.24157	0.11873	-1.23633	0.07954	-1.24777	0.04559	-1.23177	0.13765
-1.26668	0.06512	-1.23963	0.1189	-1.23559	0.0797	-1.24613	0.04605	-1.22877	0.13931
-1.26393	0.06521	-1.23773	0.11907	-1.23498	0.07976	-1.23942	0.04791	-1.2238	0.14216
-1.26372	0.06522	-1.23731	0.11911	-1.23497	0.07976	-1.23768	0.04841	-1.22231	0.143
-1.26077	0.06513	-1.23623	0.11919	-1.23456	0.0798	-1.23726	0.0485	-1.22145	0.14349
-1.26067	0.06512	-1.23578	0.11923	-1.23434	0.07981	-1.23636	0.04868	-1.22049	0.14398
-1.258	0.06477	-1.22565	0.12002	-1.23377	0.07985	-1.23563	0.04883	-1.2202	0.14413
-1.25301	0.06455	-1.2238	0.12016	-1.23299	0.07991	-1.23144	0.04971	-1.21911	0.14466
-1.25006	0.06445	-1.22209	0.12029	-1.23264	0.07994	-1.23025	0.04995	-1.21628	0.14605
-1.24849	0.06427	-1.22098	0.12037	-1.23154	0.08004	-1.22865	0.05028	-1.20557	0.15134
-1.24635	0.06391	-1.21433	0.12081	-1.22292	0.08076	-1.22627	0.05056	-1.20517	0.15154
-1.23939	0.0634	-1.21368	0.12086	-1.21566	0.0808	-1.22604	0.05059	-1.20511	0.15157
-1.23933	0.0634	-1.21119	0.12111	-1.21491	0.0808	-1.22523	0.0507	-1.2047	0.15175
-1.23415	0.0627	-1.21092	0.12114	-1.21298	0.08081	-1.22034	0.05135	-1.20399	0.15204
-1.23034	0.0624	-1.20816	0.12135	-1.21047	0.08084	-1.21637	0.05151	-1.20308	0.15242
-1.22787	0.06222	-1.205	0.12159	-1.20682	0.08058	-1.21517	0.05152	-1.20263	0.15261
-1.22698	0.06216	-1.20356	0.1217	-1.20432	0.08043	-1.2127	0.05161	-1.19504	0.15571
-1.2223	0.06193	-1.20318	0.12175	-1.20066	0.0802	-1.21013	0.05169	-1.19253	0.15669
-1.21979	0.06196	-1.20126	0.12197	-1.19843	0.08007	-1.20817	0.05167	-1.19188	0.15694
-1.21561	0.06201	-1.1998	0.12214	-1.19068	0.07913	-1.20731	0.05165	-1.18958	0.15783
-1.21242	0.06206	-1.19935	0.12219	-1.18678	0.07868	-1.20548	0.05163	-1.18531	0.15924
-1.20817	0.06206	-1.19764	0.12239	-1.18668	0.07867	-1.2049	0.05156	-1.18009	0.16085
-1.20616	0.06238	-1.19409	0.1228	-1.18639	0.07863	-1.20364	0.05145	-1.1777	0.16143
-1.20117	0.06333	-1.19185	0.12312	-1.18592	0.07858	-1.19903	0.05107	-1.17603	0.16194
-1.2009	0.06338	-1.19157	0.12317	-1.18489	0.07845	-1.19742	0.05097	-1.1743	0.16246
-1.19404	0.06467	-1.19106	0.12325	-1.18101	0.07796	-1.19627	0.05076	-1.16716	0.1641
-1.19308	0.065	-1.18498	0.12426	-1.17935	0.07776	-1.19425	0.0504	-1.16577	0.16441
-1.19009	0.06601	-1.18371	0.12454	-1.17928	0.07776	-1.19122	0.04983	-1.16433	0.16473
-1.1875	0.06696	-1.18184	0.12493	-1.17739	0.07752	-1.19044	0.04968	-1.16353	0.16489
-1.1873	0.06704	-1.17911	0.1255	-1.17679	0.07745	-1.1861	0.04892	-1.16218	0.16509
-1.1872	0.06708	-1.17508	0.12647	-1.1754	0.07726	-1.18355	0.04825	-1.15859	0.16562
-1.18275	0.06912	-1.17119	0.12751	-1.17383	0.07701	-1.1824	0.04796	-1.15643	0.16595
-1.18137	0.06975	-1.17114	0.12752	-1.17342	0.07695	-1.1814	0.04772	-1.15204	0.16654
-1.18133	0.06977	-1.17111	0.12753	-1.16809	0.07637	-1.18014	0.04734	-1.15137	0.16662
-1.18131	0.06978	-1.16869	0.1283	-1.16625	0.0761	-1.17744	0.04654	-1.14896	0.16691
-1.18129	0.06979	-1.1671	0.12881	-1.16528	0.07596	-1.17623	0.04617	-1.14529	0.16718
-1.17737	0.07201	-1.16257	0.13044	-1.16495	0.07592	-1.17559	0.04595	-1.14191	0.16731
-1.17605	0.07291	-1.16124	0.13091	-1.16112	0.07564	-1.17431	0.04551	-1.14094	0.16736
-1.16778	0.07849	-1.16019	0.13128	-1.15963	0.07553	-1.17149	0.04454	-1.13667	0.16756
-1.16492	0.08074	-1.15889	0.13179	-1.15714	0.07528	-1.16786	0.04321	-1.13407	0.16768
-1.16366	0.08173	-1.15306	0.13458	-1.15405	0.07518	-1.1654	0.04225	-1.13302	0.16767
-1.1591	0.08569	-1.15267	0.13476	-1.14854	0.07514	-1.16382	0.0415	-1.12955	0.16769
-1.15561	0.0889	-1.15136	0.13531	-1.14851	0.07514	-1.15966	0.03951	-1.12625	0.16764
-1.15455	0.08988	-1.14924	0.13616	-1.1485	0.07514	-1.15937	0.03938	-1.12414	0.16762
-1.15404	0.09034	-1.1489	0.13634	-1.14849	0.07514	-1.15882	0.03909	-1.1237	0.16762
-1.15386	0.09051	-1.14678	0.13754	-1.14836	0.07515	-1.15558	0.03747	-1.12215	0.16761
-1.14925	0.09529	-1.13974	0.14152	-1.14379	0.07551	-1.15255	0.03587	-1.12176	0.16761
-1.14442	0.10046	-1.13819	0.14235	-1.14371	0.07552	-1.15091	0.03498	-1.12038	0.1676
-1.14132	0.10395	-1.13818	0.14236	-1.14338	0.07555	-1.15006	0.03445	-1.11987	0.16759
-1.1408	0.10453	-1.13759	0.14274	-1.14121	0.07586	-1.14661	0.03232	-1.11864	0.16756
-1.13981	0.10569	-1.13516	0.14446	-1.13555	0.07666	-1.14589	0.03188	-1.11177	0.16718
-1.13573	0.11076	-1.12925	0.14858	-1.13347	0.07691	-1.14217	0.02953	-1.11019	0.16709
-1.13285	0.11438	-1.12793	0.14948	-1.13242	0.07707	-1.13973	0.02802	-1.10956	0.16706
-1.12951	0.11855	-1.12767	0.14967	-1.13226	0.0771	-1.13896	0.02754	-1.1072	0.16693
-1.1281	0.12043	-1.12619	0.15072	-1.13038	0.07759	-1.1377	0.02664	-1.10467	0.16678
-1.12454	0.12517	-1.12544	0.15128	-1.12554	0.07929	-1.13571	0.02521	-1.09997	0.16647
-1.12432	0.12545	-1.12413	0.15233	-1.12324	0.08011	-1.13424	0.0241	-1.09376	0.16607
-1.12408	0.12577	-1.11992	0.15568	-1.11867	0.08183	-1.13116	0.02185	-1.09155	0.16595
-1.11441	0.13902	-1.11963	0.15592	-1.11825	0.08205	-1.12866	0.02008	-1.08806	0.16581
-1.10828	0.14797	-1.11771	0.15755	-1.11697	0.08273	-1.12846	0.01994	-1.08628	0.16582
-1.10808	0.14826	-1.11207	0.16259	-1.11259	0.08515	-1.12837	0.01987	-1.08227	0.16578
-1.10613	0.15118	-1.10977	0.16459	-1.11062	0.08624	-1.12735	0.01905	-1.08096	0.16574
-1.10082	0.15909	-1.10835	0.16595	-1.10951	0.08679	-1.12235	0.01551	-1.07945	0.1657
-1.0973	0.16456	-1.10539	0.1688	-1.10745	0.08818	-1.12231	0.01547	-1.07875	0.16567
-1.09718	0.16475	-1.09997	0.1743	-1.10694	0.08855	-1.12184	0.01514	-1.07803	0.16566
-1.09334	0.17073	-1.09613	0.17823	-1.10088	0.09293	-1.11752	0.01191	-1.07734	0.16567
-1.09055	0.17514	-1.0885	0.18648	-1.10068	0.09307	-1.11628	0.0113	-1.07486	0.16571
-1.08615	0.18208	-1.08849	0.1865	-1.10003	0.09366	-1.11621	0.01127	-1.07207	0.16576
-1.08601	0.18231	-1.08802	0.18703	-1.09532	0.09779	-1.11064	0.00857	-1.07085	0.16583
-1.08585	0.18256	-1.08057	0.19553	-1.09116	0.10129	-1.10794	0.00844	-1.06736	0.16604
-1.07571	0.19901	-1.07383	0.20347	-1.08912	0.10323	-1.1057	0.01009	-1.065	0.16631
-1.06944	0.20922	-1.07257	0.20494	-1.08777	0.10456	-1.10243	0.01099	-1.06179	0.16668
-1.06528	0.21613	-1.07066	0.20739	-1.08171	0.11091	-1.10077	0.01145	-1.05915	0.16683
-1.06415	0.21802	-1.067	0.21206	-1.08101	0.11164	-1.0982	0.01373	-1.05897	0.16685
-1.05807	0.22818	-1.06571	0.21365	-1.07992	0.11278	-1.09764	0.01427	-1.05855	0.16693
-1.05452	0.23413	-1.06363	0.21621	-1.07932	0.11347	-1.09117	0.02041	-1.05565	0.16744
-1.05402	0.23498	-1.06221	0.21791	-1.07889	0.11398	-1.08978	0.02184	-1.05299	0.1679
-1.0529	0.23685	-1.05782	0.22346	-1.07505	0.11827	-1.08883	0.02293	-1.04715	0.16908
-1.05255	0.23745	-1.05503	0.22702	-1.07456	0.11886	-1.08778	0.02415	-1.04647	0.16924
-1.05231	0.23784	-1.05424	0.22803	-1.07092	0.12326	-1.08337	0.02928	-1.04221	0.1706
-1.04167	0.25559	-1.05255	0.23026	-1.07043	0.12385	-1.0817	0.03122	-1.03801	0.17191
-1.04162	0.25568	-1.04917	0.23466	-1.06679	0.12825	-1.0786	0.0349	-1.03744	0.17209
-1.0414	0.25604	-1.04764	0.23666	-1.06115	0.13553	-1.0784	0.03514	-1.03598	0.17254
-1.04084	0.25699	-1.0469	0.23761	-1.06105	0.13565	-1.07831	0.03524	-1.03498	0.17295
-1.03867	0.26062	-1.04606	0.23872	-1.06069	0.13611	-1.07808	0.03555	-1.03437	0.17322
-1.03382	0.26862	-1.04283	0.24295	-1.06059	0.13625	-1.0768	0.0372	-1.03267	0.17395
-1.03302	0.26994	-1.03933	0.24762	-1.06014	0.13683	-1.06654	0.05052	-1.02863	0.17575
-1.03223	0.27124	-1.0376	0.24993	-1.05853	0.13895	-1.06452	0.05316	-1.02746	0.17634
-1.03105	0.27318	-1.03502	0.25334	-1.05395	0.14531	-1.05849	0.06167	-1.02413	0.17801
-1.02933	0.27598	-1.0349	0.2535	-1.05249	0.14732	-1.05607	0.06509	-1.02367	0.17825
-1.02795	0.27825	-1.03485	0.25357	-1.0523	0.14759	-1.05391	0.06813	-1.02364	0.17827
-1.02463	0.28368	-1.03405	0.25464	-1.04725	0.15451	-1.05077	0.07254	-1.01929	0.18095
-1.02186	0.28815	-1.02918	0.2612	-1.04691	0.155	-1.04868	0.07559	-1.01729	0.18221
-1.0214	0.28888	-1.0288	0.2617	-1.04574	0.15665	-1.04638	0.07906	-1.00976	0.18715
-1.01764	0.29489	-1.0231	0.26929	-1.04541	0.15714	-1.04606	0.07954	-1.00779	0.18863
-1.01289	0.30239	-1.02198	0.27078	-1.04304	0.16062	-1.03816	0.09138	-1.00551	0.19033
-1.00501	0.31483	-1.01956	0.27404	-1.04254	0.16135	-1.03782	0.09192	-1.00421	0.19138
-1.00144	0.32042	-1.01914	0.27459	-1.03864	0.16699	-1.03488	0.09651	-1.00255	0.19279
-1.00119	0.3208	-1.01737	0.27694	-1.03678	0.16979	-1.03335	0.09889	-1.00063	0.19441
-0.99959	0.3232	-1.01283	0.28296	-1.03413	0.17378	-1.03158	0.10162	-0.99487	0.19954
-0.99905	0.324	-1.00803	0.2893	-1.02885	0.18176	-1.03129	0.10207	-0.99401	0.20031
-0.9974	0.32646	-1.00661	0.29116	-1.02855	0.18222	-1.0285	0.10641	-0.98775	0.20589
-0.98949	0.33829	-1.00568	0.29236	-1.02493	0.18777	-1.02571	0.11089	-0.98725	0.20636
-0.98628	0.34295	-1.00449	0.29391	-1.02481	0.18795	-1.02495	0.1121	-0.98704	0.20658
-0.98282	0.34786	-1.00113	0.2982	-1.02474	0.18806	-1.02338	0.11464	-0.98704	0.20658
-0.98207	0.34891	-1.0007	0.29874	-1.02118	0.19371	-1.01807	0.1232	-0.98436	0.20929
-0.97918	0.35296	-0.9988	0.30114	-1.01948	0.19641	-1.01229	0.13262	-0.98435	0.20931
-0.97805	0.35446	-0.98931	0.31312	-1.01937	0.19657	-1.01057	0.13539	-0.98011	0.21361
-0.9719	0.36259	-0.98728	0.31572	-1.01206	0.20807	-1.00968	0.13686	-0.97684	0.21723
-0.97113	0.36363	-0.98548	0.31792	-1.01088	0.20992	-1.00763	0.14022	-0.97658	0.21751
-0.97003	0.3651	-0.982	0.32214	-1.00563	0.21807	-1.00515	0.14438	-0.97151	0.22328
-0.96533	0.37132	-0.98145	0.3228	-0.99953	0.22759	-1.00273	0.14841	-0.97138	0.22342
-0.96021	0.37753	-0.97926	0.32548	-0.99724	0.23121	-0.99643	0.1589	-0.96806	0.22704
-0.96013	0.37764	-0.97744	0.3277	-0.99347	0.23715	-0.99556	0.16035	-0.96499	0.23055
-0.95759	0.38072	-0.97677	0.3285	-0.9919	0.23964	-0.99172	0.16687	-0.96479	0.23077
-0.95236	0.38694	-0.97449	0.33115	-0.99142	0.24039	-0.9856	0.17726	-0.96441	0.23123
-0.95037	0.38908	-0.97373	0.33203	-0.99076	0.24143	-0.98475	0.17869	-0.96418	0.23151
-0.94885	0.39075	-0.97355	0.33224	-0.98348	0.25279	-0.98408	0.17982	-0.96015	0.23635
-0.94699	0.39279	-0.96746	0.33921	-0.9814	0.25604	-0.98396	0.18002	-0.95842	0.23843
-0.94254	0.39761	-0.96462	0.34238	-0.97773	0.26179	-0.98312	0.18143	-0.95694	0.24022
-0.93954	0.40053	-0.96334	0.34369	-0.9743	0.26703	-0.98311	0.18145	-0.95606	0.24125
-0.93649	0.40351	-0.96094	0.34634	-0.97113	0.27188	-0.98294	0.18173	-0.95516	0.24236
-0.93504	0.40492	-0.96086	0.34643	-0.97005	0.27354	-0.98261	0.1823	-0.95268	0.24539
-0.93415	0.40577	-0.95924	0.3482	-0.9685	0.27585	-0.98092	0.18518	-0.95056	0.24799
-0.93149	0.40831	-0.95913	0.34832	-0.96793	0.27671	-0.97931	0.18789	-0.9472	0.2521
-0.93066	0.40902	-0.95795	0.34958	-0.96558	0.28019	-0.97259	0.19929	-0.94712	0.25221
-0.92734	0.41177	-0.9557	0.35192	-0.96518	0.28079	-0.9696	0.20437	-0.94708	0.25226
-0.92165	0.41651	-0.95562	0.352	-0.95953	0.28914	-0.96675	0.20913	-0.94456	0.2555
-0.92018	0.4177	-0.95178	0.35588	-0.95869	0.29036	-0.96611	0.21021	-0.94398	0.25624
-0.91895	0.41854	-0.95029	0.35735	-0.95845	0.29071	-0.96269	0.21595	-0.93756	0.26447
-0.91864	0.41876	-0.95012	0.35752	-0.95744	0.29217	-0.96181	0.21745	-0.93712	0.26504
-0.91389	0.42198	-0.94676	0.36083	-0.95657	0.29342	-0.95967	0.22102	-0.93695	0.26526
-0.91276	0.42275	-0.94603	0.36153	-0.94886	0.30446	-0.95619	0.22682	-0.93214	0.27149
-0.90976	0.4248	-0.94531	0.36221	-0.94835	0.30515	-0.95558	0.22784	-0.93187	0.27185
-0.90857	0.42559	-0.94504	0.36246	-0.94399	0.31111	-0.95346	0.23134	-0.9276	0.2772
-0.90689	0.42648	-0.94374	0.36365	-0.94304	0.31239	-0.95189	0.23393	-0.92726	0.27764
-0.90177	0.42926	-0.94281	0.36451	-0.9426	0.31298	-0.94392	0.2469	-0.92306	0.28297
-0.90164	0.42933	-0.93791	0.36899	-0.93834	0.31875	-0.9436	0.24742	-0.91962	0.28734
-0.9012	0.42959	-0.93785	0.36905	-0.93766	0.31965	-0.93784	0.25643	-0.91777	0.28962
-0.89592	0.43193	-0.9375	0.36936	-0.93582	0.32209	-0.93543	0.26019	-0.9117	0.297
-0.89576	0.432	-0.93691	0.36989	-0.93338	0.3251	-0.9346	0.26149	-0.90693	0.30283
-0.89516	0.43225	-0.93314	0.37305	-0.92932	0.33024	-0.93072	0.26752	-0.90265	0.30805
-0.89389	0.43278	-0.93287	0.37326	-0.92492	0.33567	-0.92322	0.27897	-0.89863	0.31297
-0.89192	0.4334	-0.9269	0.37805	-0.92199	0.33925	-0.92175	0.28122	-0.89779	0.31397
-0.89176	0.43345	-0.92526	0.37925	-0.92196	0.33928	-0.91635	0.28917	-0.89568	0.3164
-0.89141	0.43356	-0.92089	0.38241	-0.9203	0.34115	-0.91213	0.29528	-0.89432	0.31796
-0.88232	0.43609	-0.92028	0.38279	-0.91434	0.3479	-0.91199	0.29549	-0.89149	0.32115
-0.88118	0.43623	-0.91853	0.3839	-0.91417	0.34809	-0.90939	0.2992	-0.89031	0.32246
-0.88067	0.4363	-0.91035	0.3891	-0.91033	0.35211	-0.90336	0.30738	-0.88965	0.32321
-0.87646	0.43691	-0.90836	0.39011	-0.90871	0.35379	-0.90273	0.30824	-0.8841	0.32937
-0.87531	0.43695	-0.90741	0.39059	-0.90777	0.35476	-0.90262	0.30839	-0.88073	0.33284
-0.87195	0.43707	-0.90106	0.39351	-0.90491	0.35777	-0.89906	0.31318	-0.87857	0.33508
-0.86772	0.43726	-0.9	0.39404	-0.90116	0.36141	-0.89653	0.31635	-0.87342	0.34029
-0.86264	0.43677	-0.89664	0.39586	-0.90042	0.3621	-0.89308	0.32065	-0.87147	0.34224
-0.85829	0.43587	-0.89461	0.39667	-0.89963	0.36281	-0.89171	0.32235	-0.87027	0.34334
-0.85653	0.43552	-0.88995	0.39819	-0.89881	0.36355	-0.88872	0.32609	-0.86683	0.34652
-0.85282	0.43478	-0.88836	0.39868	-0.8955	0.36656	-0.88727	0.32777	-0.86277	0.35014
-0.85219	0.43456	-0.88747	0.39893	-0.89382	0.36798	-0.88188	0.33403	-0.85797	0.35441
-0.85192	0.43447	-0.88563	0.39946	-0.89045	0.37083	-0.88013	0.33605	-0.85736	0.35489
-0.84882	0.43343	-0.88348	0.39985	-0.88892	0.37207	-0.87984	0.33639	-0.85619	0.35577
-0.84578	0.43225	-0.87662	0.40109	-0.88781	0.3729	-0.87818	0.33832	-0.85509	0.35661
-0.84555	0.43216	-0.8735	0.40143	-0.8862	0.37411	-0.87602	0.3405	-0.8549	0.35675
-0.84253	0.43093	-0.873	0.40148	-0.88275	0.37654	-0.87556	0.34097	-0.84628	0.36321
-0.83999	0.42949	-0.87124	0.40148	-0.88152	0.37741	-0.87186	0.34472	-0.84585	0.36348
-0.83371	0.42593	-0.86718	0.40152	-0.87901	0.37915	-0.87114	0.34547	-0.8455	0.3637
-0.83326	0.42567	-0.86549	0.40153	-0.87639	0.3807	-0.86781	0.34887	-0.84328	0.36511
-0.83222	0.42508	-0.86507	0.40154	-0.87235	0.38314	-0.86477	0.35147	-0.84317	0.36518
-0.83212	0.425	-0.86481	0.40152	-0.87216	0.38326	-0.85974	0.35592	-0.84275	0.36542
-0.83201	0.42492	-0.86386	0.40145	-0.86772	0.38556	-0.85695	0.35842	-0.84169	0.36605
-0.83159	0.4246	-0.85923	0.4011	-0.86037	0.38859	-0.85073	0.36293	-0.83966	0.36724
-0.83073	0.42395	-0.85672	0.40065	-0.86031	0.38861	-0.84963	0.36373	-0.83505	0.36996
-0.8304	0.42369	-0.85375	0.39991	-0.85899	0.38917	-0.84762	0.36525	-0.83401	0.37045
-0.82737	0.42129	-0.85263	0.39961	-0.85569	0.39046	-0.84636	0.36621	-0.83313	0.37086
-0.82043	0.4159	-0.84943	0.39876	-0.85469	0.39067	-0.84454	0.36733	-0.83016	0.37227
-0.81807	0.41371	-0.84598	0.39788	-0.85081	0.39149	-0.84312	0.36821	-0.82884	0.37285
-0.81273	0.40851	-0.84572	0.39778	-0.8462	0.39254	-0.84151	0.36902	-0.82769	0.37335
-0.80858	0.40364	-0.84506	0.39752	-0.84608	0.39256	-0.83429	0.37289	-0.82376	0.37502
-0.80593	0.40071	-0.84363	0.39691	-0.84607	0.39257	-0.83127	0.37431	-0.8181	0.37656
-0.80327	0.39794	-0.8423	0.39632	-0.84523	0.3926	-0.83094	0.37447	-0.81786	0.37662
-0.79979	0.39374	-0.83479	0.39293	-0.84433	0.39265	-0.82744	0.3757	-0.81762	0.3767
-0.79917	0.39298	-0.83419	0.39258	-0.84272	0.39275	-0.82195	0.37741	-0.81724	0.37676
-0.79878	0.3925	-0.83375	0.39233	-0.83714	0.39308	-0.82074	0.37781	-0.81687	0.37686
-0.7958	0.38859	-0.83086	0.39062	-0.8343	0.39295	-0.8206	0.37785	-0.81199	0.37818
-0.79442	0.38678	-0.83065	0.39048	-0.82991	0.39213	-0.81798	0.37838	-0.81174	0.37821
-0.79084	0.38171	-0.83016	0.39017	-0.82932	0.39202	-0.81632	0.37858	-0.81012	0.37836
-0.78884	0.37883	-0.82776	0.38862	-0.82411	0.39141	-0.8139	0.37886	-0.80987	0.37838
-0.78685	0.37589	-0.82603	0.3875	-0.82402	0.39139	-0.80809	0.37957	-0.80942	0.37843
-0.78661	0.37553	-0.82357	0.38591	-0.82365	0.39131	-0.80647	0.37951	-0.80522	0.37889
-0.78501	0.37296	-0.82262	0.38513	-0.82274	0.39099	-0.80639	0.37951	-0.80478	0.37893
-0.78084	0.36631	-0.81785	0.3813	-0.81792	0.38936	-0.80631	0.3795	-0.80283	0.37912
-0.77726	0.36059	-0.81628	0.38004	-0.81667	0.38895	-0.80137	0.37875	-0.80168	0.37901
-0.77167	0.35074	-0.81229	0.3767	-0.81552	0.38857	-0.79937	0.37863	-0.80049	0.37891
-0.77079	0.34917	-0.8111	0.37549	-0.81419	0.38796	-0.79601	0.37842	-0.7985	0.37879
-0.76848	0.345	-0.80959	0.37395	-0.81275	0.38729	-0.79011	0.37664	-0.79709	0.37871
-0.76777	0.3437	-0.80917	0.37353	-0.81085	0.38642	-0.78713	0.3756	-0.79301	0.37849
-0.76682	0.34196	-0.80866	0.37302	-0.80982	0.38595	-0.78673	0.37548	-0.79079	0.37792
-0.76517	0.33868	-0.80572	0.37009	-0.80831	0.38498	-0.78434	0.37476	-0.78166	0.37552
-0.76398	0.33632	-0.80253	0.36691	-0.8029	0.38158	-0.78385	0.37452	-0.78009	0.37509
-0.76039	0.32923	-0.8002	0.36411	-0.80233	0.38123	-0.78159	0.37338	-0.77987	0.37503
-0.75652	0.3217	-0.7996	0.36339	-0.79925	0.37942	-0.77989	0.37242	-0.77963	0.37491
-0.75271	0.31348	-0.79665	0.35993	-0.79572	0.37656	-0.77621	0.37066	-0.77774	0.37395
-0.75067	0.30908	-0.79601	0.35919	-0.79238	0.37379	-0.77618	0.37064	-0.77342	0.37179
-0.74459	0.29573	-0.79271	0.35537	-0.78882	0.37082	-0.77602	0.37056	-0.76542	0.36758
-0.74371	0.29385	-0.79052	0.3524	-0.78867	0.3707	-0.77027	0.36649	-0.76533	0.36751
-0.7335	0.26943	-0.78436	0.34398	-0.78814	0.37017	-0.76929	0.36587	-0.76516	0.36738
-0.73349	0.26942	-0.7809	0.3392	-0.78436	0.36627	-0.76793	0.36502	-0.75829	0.36213
-0.73349	0.26941	-0.77957	0.33737	-0.78053	0.36232	-0.76769	0.36489	-0.7547	0.3593
-0.73348	0.26939	-0.77838	0.33544	-0.77702	0.35854	-0.76753	0.36476	-0.75398	0.35873
-0.73053	0.26216	-0.7739	0.32823	-0.77105	0.35124	-0.76578	0.3633	-0.75075	0.35616
-0.72539	0.24865	-0.77255	0.32609	-0.77101	0.35119	-0.76403	0.36186	-0.74313	0.34821
-0.71819	0.22969	-0.76997	0.3219	-0.77098	0.35115	-0.76376	0.36163	-0.74195	0.34694
-0.71676	0.22585	-0.7655	0.31469	-0.76622	0.34473	-0.76321	0.3611	-0.73678	0.34142
-0.71585	0.22339	-0.75742	0.29984	-0.76434	0.34219	-0.76273	0.36064	-0.73427	0.33833
-0.71245	0.21384	-0.75086	0.28758	-0.76097	0.3374	-0.75906	0.35713	-0.73404	0.33802
-0.70872	0.20346	-0.75082	0.2875	-0.75608	0.32938	-0.75238	0.35089	-0.72792	0.32989
-0.70872	0.20346	-0.75022	0.28624	-0.75585	0.32901	-0.75196	0.35048	-0.72408	0.3238
-0.70774	0.20057	-0.74227	0.26962	-0.75567	0.32873	-0.751	0.34927	-0.72372	0.32324
-0.70538	0.19374	-0.7396	0.26397	-0.75093	0.32161	-0.74386	0.34062	-0.71392	0.30897
-0.69692	0.16849	-0.73346	0.25047	-0.74362	0.3084	-0.73916	0.33491	-0.7127	0.30731
-0.69443	0.16113	-0.72707	0.23555	-0.74199	0.30547	-0.73694	0.33162	-0.71219	0.30647
-0.69428	0.16071	-0.71921	0.21548	-0.74049	0.30242	-0.73398	0.32748	-0.71193	0.30606
-0.69423	0.16054	-0.71879	0.21441	-0.73901	0.29954	-0.72636	0.31633	-0.70755	0.29896
-0.69389	0.15949	-0.71701	0.21006	-0.73096	0.28387	-0.72603	0.31579	-0.70538	0.29524
-0.69354	0.15839	-0.71187	0.19791	-0.72777	0.27725	-0.72416	0.31275	-0.70279	0.29051
-0.69321	0.15736	-0.71111	0.19598	-0.71929	0.25845	-0.71747	0.30115	-0.70211	0.28928
-0.69262	0.15554	-0.7086	0.1895	-0.71777	0.25514	-0.71359	0.29439	-0.69613	0.27804
-0.68248	0.12379	-0.70661	0.18441	-0.71719	0.25383	-0.71292	0.29323	-0.69434	0.27455
-0.67876	0.11183	-0.70562	0.18179	-0.71552	0.25002	-0.70795	0.28337	-0.69333	0.27258
-0.67819	0.11	-0.70356	0.17618	-0.71386	0.24625	-0.70415	0.27566	-0.69212	0.27033
-0.67636	0.10402	-0.70098	0.16916	-0.71341	0.24513	-0.70395	0.27524	-0.68533	0.25651
-0.67562	0.10159	-0.69542	0.15381	-0.71327	0.24479	-0.70041	0.26791	-0.68442	0.25465
-0.67206	0.09007	-0.69423	0.15049	-0.71225	0.24227	-0.70016	0.26737	-0.68299	0.25172
-0.67053	0.08518	-0.69108	0.1417	-0.71126	0.2398	-0.69872	0.26432	-0.6822	0.25008
-0.6702	0.08413	-0.69099	0.14144	-0.70362	0.22077	-0.69224	0.25	-0.68208	0.24982
-0.6675	0.07555	-0.69046	0.13993	-0.70124	0.21454	-0.69073	0.24667	-0.68122	0.24797
-0.66709	0.07423	-0.6851	0.12476	-0.69778	0.20522	-0.69072	0.24664	-0.67922	0.24363
-0.66314	0.06156	-0.68277	0.11815	-0.69602	0.20047	-0.68446	0.23154	-0.67763	0.24018
-0.66306	0.0613	-0.68085	0.113	-0.69316	0.19256	-0.68067	0.22267	-0.67221	0.22848
-0.66272	0.06032	-0.68019	0.11119	-0.69122	0.18733	-0.68061	0.22252	-0.67214	0.22832
-0.65931	0.0503	-0.67832	0.10597	-0.68801	0.17797	-0.67885	0.21827	-0.67094	0.22568
-0.65647	0.04201	-0.67631	0.10033	-0.6872	0.17556	-0.67693	0.21344	-0.66197	0.20547
-0.65554	0.03985	-0.6715	0.08679	-0.67856	0.15013	-0.67627	0.21176	-0.66171	0.20489
-0.64922	0.03324	-0.67074	0.08466	-0.67765	0.14746	-0.66865	0.19152	-0.66147	0.20435
-0.64604	0.0324	-0.67057	0.08417	-0.67561	0.14148	-0.66863	0.19147	-0.6614	0.20419
-0.6452	0.03218	-0.66766	0.07681	-0.67522	0.14028	-0.66819	0.19028	-0.66134	0.20405
-0.64043	0.04101	-0.66336	0.06596	-0.67447	0.13803	-0.66703	0.18718	-0.66103	0.20335
-0.63854	0.04704	-0.66306	0.06519	-0.66807	0.1179	-0.66635	0.18536	-0.66072	0.20265
-0.63236	0.0668	-0.66107	0.06091	-0.66734	0.11557	-0.66633	0.1853	-0.65939	0.19963
-0.63135	0.06981	-0.66072	0.06014	-0.66174	0.09774	-0.66498	0.18153	-0.6577	0.19579
-0.62521	0.09142	-0.65265	0.05009	-0.66153	0.09707	-0.66498	0.18151	-0.65157	0.18186
-0.62475	0.09304	-0.65178	0.0489	-0.66142	0.09671	-0.66388	0.17846	-0.65141	0.18147
-0.62471	0.0932	-0.65152	0.04886	-0.654	0.07203	-0.65725	0.16036	-0.64955	0.17724
-0.6187	0.11605	-0.65122	0.04851	-0.65363	0.0708	-0.65483	0.15322	-0.64943	0.17697
-0.61748	0.1207	-0.65044	0.04757	-0.65151	0.06367	-0.65294	0.14777	-0.64911	0.17626
-0.61408	0.13357	-0.64271	0.05572	-0.64876	0.05408	-0.64926	0.13716	-0.64698	0.17157
-0.60859	0.1551	-0.64133	0.05703	-0.64868	0.0538	-0.64818	0.1341	-0.64219	0.16103
-0.60822	0.15656	-0.64048	0.05899	-0.64762	0.05013	-0.64774	0.13278	-0.64198	0.16057
-0.60784	0.15803	-0.63737	0.06662	-0.64222	0.0313	-0.64729	0.13146	-0.64185	0.1603
-0.60687	0.16188	-0.63724	0.06694	-0.64121	0.02886	-0.64035	0.11094	-0.64133	0.15923
-0.60241	0.17953	-0.63016	0.08672	-0.63796	0.02104	-0.63791	0.10374	-0.63718	0.15044
-0.59589	0.20573	-0.62905	0.0898	-0.63313	0.01201	-0.63342	0.09038	-0.63634	0.14883
-0.59498	0.20932	-0.62866	0.09098	-0.63157	0.00871	-0.6334	0.0903	-0.62949	0.13558
-0.59495	0.20943	-0.62779	0.09363	-0.6314	0.00912	-0.63339	0.09028	-0.62545	0.12951
-0.58964	0.23095	-0.62685	0.09676	-0.63099	0.01006	-0.63329	0.09004	-0.62465	0.12794
-0.58961	0.23107	-0.62579	0.10042	-0.62776	0.02195	-0.61955	0.05572	-0.6175	0.11896
-0.58789	0.23806	-0.62538	0.10181	-0.62462	0.03354	-0.61929	0.05508	-0.61643	0.11761
-0.58339	0.25631	-0.61785	0.12756	-0.6224	0.04172	-0.61903	0.05467	-0.61556	0.11721
-0.58331	0.25665	-0.61643	0.1325	-0.62147	0.04526	-0.61768	0.05231	-0.61341	0.11632
-0.58176	0.26294	-0.61492	0.13786	-0.61426	0.07282	-0.61579	0.05181	-0.6127	0.11603
-0.57635	0.28508	-0.61353	0.14304	-0.61259	0.07913	-0.60527	0.05395	-0.61231	0.11591
-0.57635	0.28509	-0.60666	0.16843	-0.61045	0.08753	-0.60075	0.06341	-0.60615	0.11522
-0.57423	0.29379	-0.6061	0.1705	-0.60528	0.10775	-0.60074	0.06342	-0.60511	0.1151
-0.57218	0.30215	-0.60393	0.1785	-0.60469	0.11006	-0.59973	0.06652	-0.60429	0.11516
-0.5702	0.31022	-0.60223	0.18495	-0.60238	0.11896	-0.59452	0.08131	-0.60418	0.11517
-0.56499	0.3316	-0.60162	0.18727	-0.60074	0.12559	-0.59126	0.09058	-0.60298	0.11615
-0.56493	0.33182	-0.60038	0.192	-0.59611	0.14429	-0.58754	0.10235	-0.60283	0.11628
-0.56048	0.35007	-0.58936	0.23457	-0.59586	0.14534	-0.58732	0.10309	-0.60121	0.11764
-0.55558	0.37007	-0.58927	0.23494	-0.59564	0.14621	-0.58714	0.10375	-0.59894	0.12087
-0.55517	0.37175	-0.58921	0.23516	-0.59223	0.15978	-0.58355	0.11673	-0.58968	0.13382
-0.55299	0.38073	-0.58919	0.23523	-0.59193	0.16096	-0.58314	0.11829	-0.58875	0.13566
-0.55137	0.38738	-0.58901	0.23596	-0.59067	0.16615	-0.58233	0.12142	-0.58871	0.13576
-0.54998	0.39312	-0.58342	0.25792	-0.59053	0.16674	-0.57812	0.13726	-0.58546	0.14405
-0.54779	0.40211	-0.58079	0.26822	-0.58766	0.17843	-0.57699	0.14153	-0.58416	0.14738
-0.54765	0.40269	-0.58069	0.26861	-0.58242	0.19966	-0.57466	0.15057	-0.58355	0.14883
-0.54755	0.40307	-0.57588	0.28755	-0.57634	0.22498	-0.57208	0.16056	-0.58329	0.14948
-0.54711	0.40485	-0.56915	0.31438	-0.57441	0.23291	-0.57016	0.16805	-0.57562	0.16889
-0.54478	0.41435	-0.56874	0.31603	-0.57132	0.24567	-0.56869	0.17393	-0.56989	0.18743
-0.54241	0.42396	-0.5673	0.32171	-0.57121	0.24615	-0.56489	0.18914	-0.56685	0.19692
-0.54207	0.42534	-0.56254	0.34051	-0.57085	0.24761	-0.56015	0.20814	-0.56258	0.21027
-0.53716	0.44519	-0.56005	0.35072	-0.56668	0.26478	-0.55827	0.21575	-0.56227	0.21126
-0.53679	0.44668	-0.55616	0.36611	-0.5586	0.29809	-0.55651	0.22293	-0.5621	0.21189
-0.52824	0.48099	-0.55588	0.36721	-0.5571	0.3043	-0.55609	0.22463	-0.56165	0.21355
-0.52769	0.4832	-0.55547	0.36883	-0.55402	0.31716	-0.55546	0.22723	-0.55933	0.22217
-0.52697	0.48606	-0.55546	0.3689	-0.55366	0.31866	-0.55383	0.23399	-0.55685	0.23059
-0.52664	0.48739	-0.55471	0.37189	-0.55004	0.33362	-0.55196	0.24175	-0.55648	0.23185
-0.52652	0.48785	-0.55065	0.38814	-0.54923	0.33699	-0.55023	0.2489	-0.55503	0.2369
-0.52633	0.48862	-0.55053	0.3886	-0.54516	0.3543	-0.54853	0.25595	-0.55411	0.24029
-0.5257	0.4911	-0.54702	0.40259	-0.54336	0.36182	-0.54712	0.26182	-0.55232	0.24696
-0.52337	0.50033	-0.54682	0.40339	-0.54134	0.37031	-0.54672	0.26348	-0.54843	0.26128
-0.52224	0.50482	-0.5432	0.41792	-0.54049	0.37387	-0.53664	0.30534	-0.54769	0.264
-0.5215	0.50775	-0.54289	0.41918	-0.53873	0.38121	-0.53595	0.3082	-0.54658	0.26809
-0.51453	0.53534	-0.54051	0.42866	-0.5364	0.3909	-0.53473	0.31332	-0.5454	0.2726
-0.51315	0.54072	-0.53957	0.43241	-0.53179	0.41012	-0.5337	0.31768	-0.54335	0.28049
-0.50779	0.56113	-0.53956	0.43246	-0.5284	0.4241	-0.53242	0.32309	-0.54037	0.29185
-0.50468	0.57303	-0.53928	0.43354	-0.5263	0.43287	-0.53166	0.32632	-0.53967	0.2945
-0.50292	0.57979	-0.53915	0.43408	-0.5237	0.44362	-0.53056	0.33095	-0.53249	0.32288
-0.49679	0.60312	-0.53304	0.45836	-0.52035	0.45745	-0.52772	0.34299	-0.5308	0.32951
-0.49131	0.62318	-0.52886	0.4749	-0.5159	0.4756	-0.519	0.37996	-0.53011	0.33223
-0.49048	0.62622	-0.528	0.47835	-0.51018	0.49904	-0.51583	0.39341	-0.52708	0.34414
-0.48943	0.63002	-0.52697	0.48246	-0.50607	0.51563	-0.5147	0.39822	-0.52247	0.36275
-0.4871	0.63839	-0.5218	0.50272	-0.50357	0.52575	-0.50998	0.41824	-0.5169	0.38505
-0.47601	0.67834	-0.51787	0.51804	-0.50103	0.53579	-0.50477	0.44024	-0.51457	0.39443
-0.47507	0.6816	-0.51497	0.52932	-0.49956	0.54156	-0.50477	0.44025	-0.51449	0.39475
-0.47197	0.69236	-0.51438	0.53163	-0.49798	0.54785	-0.50476	0.44027	-0.50871	0.41838
-0.46923	0.70178	-0.50871	0.55348	-0.49203	0.57142	-0.4997	0.46157	-0.50663	0.42688
-0.46519	0.71549	-0.5076	0.55775	-0.49034	0.57806	-0.49464	0.48274	-0.50342	0.44003
-0.46293	0.72318	-0.50619	0.56319	-0.4881	0.58672	-0.493	0.48953	-0.50161	0.44732
-0.46116	0.72895	-0.50429	0.57046	-0.48116	0.61351	-0.49276	0.4905	-0.50019	0.4531
-0.46004	0.73256	-0.50246	0.57747	-0.48059	0.61572	-0.48906	0.50571	-0.49194	0.48648
-0.45166	0.7595	-0.50123	0.58207	-0.4776	0.62697	-0.48725	0.51317	-0.49083	0.49097
-0.4503	0.76387	-0.50075	0.58385	-0.47352	0.64234	-0.48673	0.51533	-0.49063	0.49182
-0.44981	0.76543	-0.49889	0.59085	-0.46878	0.66016	-0.48125	0.5379	-0.48822	0.50148
-0.44839	0.76968	-0.49141	0.61872	-0.46857	0.66096	-0.47786	0.55188	-0.48151	0.52845
-0.44795	0.77099	-0.49098	0.62028	-0.46753	0.66471	-0.47314	0.57095	-0.48019	0.53373
-0.44135	0.79077	-0.49039	0.62245	-0.45791	0.69943	-0.4705	0.58149	-0.47969	0.53574
-0.43724	0.80308	-0.48698	0.63479	-0.45554	0.70795	-0.47	0.58345	-0.47625	0.54943
-0.43674	0.80446	-0.4803	0.65897	-0.45549	0.70815	-0.46904	0.58723	-0.47108	0.57005
-0.43511	0.80902	-0.47996	0.66015	-0.45547	0.70821	-0.46733	0.59396	-0.47001	0.57432
-0.43404	0.81198	-0.4798	0.66073	-0.45518	0.70923	-0.46641	0.59761	-0.46865	0.57981
-0.43166	0.81861	-0.47507	0.67731	-0.45468	0.71096	-0.46572	0.60036	-0.46516	0.59342
-0.42812	0.82846	-0.47209	0.68776	-0.45445	0.71173	-0.46362	0.60858	-0.46401	0.59784
-0.42033	0.84857	-0.46973	0.69602	-0.45394	0.71345	-0.45931	0.62554	-0.46328	0.6007
-0.41733	0.8562	-0.46922	0.69784	-0.45382	0.71385	-0.4546	0.64343	-0.45997	0.61353
-0.41523	0.86159	-0.46919	0.69793	-0.44199	0.75356	-0.45459	0.64347	-0.4587	0.61845
-0.41249	0.86862	-0.46842	0.70052	-0.44093	0.75699	-0.45458	0.64349	-0.45769	0.62236
-0.41053	0.87313	-0.46448	0.71375	-0.44018	0.75942	-0.44915	0.66443	-0.45557	0.63041
-0.4075	0.87998	-0.4643	0.71436	-0.4311	0.78832	-0.4474	0.671	-0.45464	0.63398
-0.40414	0.88756	-0.46208	0.72181	-0.42845	0.79668	-0.44677	0.67336	-0.45336	0.63884
-0.39934	0.89841	-0.45866	0.7333	-0.42754	0.7994	-0.44266	0.68856	-0.44942	0.65371
-0.39835	0.90035	-0.45849	0.73386	-0.42742	0.79977	-0.43903	0.7014	-0.44724	0.6618
-0.38956	0.91779	-0.45823	0.73473	-0.4256	0.80524	-0.43461	0.71756	-0.44674	0.66366
-0.3865	0.9238	-0.45489	0.74541	-0.42415	0.80943	-0.4345	0.71794	-0.44598	0.66643
-0.38649	0.92383	-0.45454	0.74656	-0.42072	0.81948	-0.43378	0.72046	-0.43772	0.6969
-0.38648	0.92385	-0.45437	0.74708	-0.41806	0.82727	-0.43124	0.72911	-0.43642	0.70171
-0.3848	0.92673	-0.44811	0.76709	-0.41689	0.83045	-0.43105	0.72975	-0.43628	0.70221
-0.38144	0.93249	-0.44756	0.76882	-0.41527	0.83485	-0.42857	0.73831	-0.43606	0.70301
-0.37974	0.93541	-0.44727	0.76972	-0.41076	0.84745	-0.42629	0.74637	-0.43527	0.70581
-0.3772	0.93978	-0.4453	0.77571	-0.40933	0.85134	-0.4249	0.75129	-0.43373	0.71125
-0.3762	0.94129	-0.44034	0.79082	-0.40797	0.85507	-0.42347	0.75617	-0.43202	0.71725
-0.36961	0.95104	-0.43741	0.79971	-0.40643	0.85904	-0.42304	0.75762	-0.42741	0.73341
-0.36825	0.95304	-0.43649	0.80252	-0.40479	0.86311	-0.41689	0.7782	-0.42602	0.73823
-0.36714	0.95467	-0.43635	0.80292	-0.40338	0.8666	-0.41395	0.78777	-0.42289	0.74901
-0.36439	0.95808	-0.43368	0.81059	-0.39975	0.87592	-0.41322	0.79013	-0.42026	0.75788
-0.3634	0.9593	-0.42811	0.82646	-0.39852	0.87902	-0.41292	0.79108	-0.41906	0.76192
-0.36125	0.96198	-0.42462	0.83599	-0.39673	0.88353	-0.41018	0.79974	-0.41733	0.76752
-0.35812	0.96575	-0.42203	0.84307	-0.39487	0.8877	-0.40664	0.81079	-0.41227	0.78388
-0.3572	0.96685	-0.42004	0.84836	-0.39318	0.89146	-0.40395	0.8188	-0.40948	0.79287
-0.35652	0.96767	-0.41957	0.84961	-0.39054	0.89772	-0.40287	0.82208	-0.40645	0.80255
-0.35121	0.97221	-0.41832	0.85272	-0.3866	0.90662	-0.40231	0.82374	-0.40364	0.81116
-0.35111	0.9723	-0.4122	0.86812	-0.38438	0.91173	-0.39922	0.83294	-0.40253	0.81455
-0.34931	0.97384	-0.409	0.87614	-0.37936	0.922	-0.39693	0.83962	-0.39655	0.83207
-0.34129	0.98075	-0.40583	0.88384	-0.37884	0.92304	-0.39395	0.84784	-0.396	0.83369
-0.3393	0.98246	-0.40353	0.8892	-0.37321	0.9341	-0.3926	0.85164	-0.39407	0.83946
-0.33821	0.98295	-0.39799	0.90128	-0.37319	0.93415	-0.3917	0.85416	-0.39334	0.84157
-0.33178	0.98594	-0.39798	0.9013	-0.36679	0.94491	-0.38487	0.87217	-0.39123	0.84737
-0.32669	0.98831	-0.39691	0.90368	-0.36367	0.95051	-0.38393	0.87465	-0.3896	0.85186
-0.32647	0.98841	-0.39434	0.90945	-0.3624	0.95263	-0.38339	0.87607	-0.38866	0.85443
-0.32631	0.98843	-0.39345	0.91133	-0.3613	0.95427	-0.38311	0.87683	-0.38752	0.85752
-0.32328	0.98868	-0.38923	0.9198	-0.35995	0.95629	-0.3806	0.88292	-0.38442	0.86599
-0.32192	0.98879	-0.38607	0.92601	-0.35521	0.96335	-0.37545	0.89543	-0.38172	0.87303
-0.31608	0.98999	-0.38535	0.92741	-0.35341	0.96592	-0.37358	0.8998	-0.3808	0.8754
-0.31585	0.99004	-0.38399	0.92997	-0.35246	0.96706	-0.36967	0.90893	-0.37912	0.8796
-0.31574	0.99006	-0.38348	0.93088	-0.34806	0.9725	-0.36286	0.92345	-0.37317	0.89453
-0.31566	0.99006	-0.38264	0.93241	-0.34776	0.97287	-0.36153	0.92643	-0.36988	0.90249
-0.31545	0.99004	-0.38092	0.93516	-0.34394	0.9776	-0.36082	0.92786	-0.36485	0.91364
-0.30833	0.98931	-0.37675	0.94245	-0.33782	0.98376	-0.35808	0.9334	-0.36116	0.92155
-0.30273	0.98675	-0.37131	0.9518	-0.33759	0.98398	-0.35625	0.93709	-0.35911	0.92588
-0.29823	0.9847	-0.36967	0.95449	-0.33513	0.9864	-0.3491	0.94946	-0.35872	0.9267
-0.29546	0.9838	-0.36471	0.96159	-0.33317	0.98827	-0.34681	0.95333	-0.35605	0.93176
-0.29284	0.9828	-0.36299	0.96396	-0.33227	0.9889	-0.34566	0.95549	-0.35567	0.93249
-0.28499	0.9763	-0.36147	0.96602	-0.3307	0.99001	-0.34512	0.95642	-0.35152	0.94044
-0.28286	0.9746	-0.35854	0.96999	-0.32822	0.99178	-0.3446	0.95735	-0.34913	0.94492
-0.28244	0.97423	-0.35586	0.97301	-0.32512	0.99384	-0.34176	0.96108	-0.34735	0.94791
-0.27729	0.96965	-0.35296	0.97627	-0.32442	0.99431	-0.34049	0.96276	-0.34525	0.95141
-0.27726	0.96963	-0.35129	0.9782	-0.32319	0.99488	-0.33707	0.96739	-0.34462	0.95243
-0.27726	0.96963	-0.34895	0.98083	-0.32188	0.9952	-0.33295	0.97366	-0.33842	0.96241
-0.27726	0.96962	-0.34743	0.9822	-0.31713	0.99726	-0.33255	0.9741	-0.33343	0.96916
-0.27538	0.96715	-0.34724	0.98236	-0.31401	0.99861	-0.33101	0.9758	-0.33237	0.97058
-0.27499	0.96664	-0.3472	0.9824	-0.31367	0.99869	-0.32381	0.9841	-0.33177	0.97138
-0.27208	0.96307	-0.34621	0.98326	-0.31191	0.99894	-0.32343	0.98446	-0.33136	0.97193
-0.26607	0.95568	-0.33926	0.98931	-0.30878	0.99938	-0.31593	0.99075	-0.33107	0.97232
-0.26516	0.9546	-0.33824	0.9902	-0.30466	0.99996	-0.31573	0.99091	-0.32725	0.97728
-0.26469	0.95379	-0.33508	0.99207	-0.30428	1	-0.31059	0.99456	-0.32041	0.98422
-0.26372	0.95246	-0.3316	0.99413	-0.30376	0.99986	-0.30875	0.99562	-0.31806	0.98665
-0.26255	0.95085	-0.33066	0.99468	-0.30095	0.99947	-0.30862	0.99569	-0.31781	0.9869
-0.26069	0.94819	-0.32833	0.99605	-0.29412	0.99854	-0.30821	0.99585	-0.31676	0.98793
-0.25991	0.94701	-0.32742	0.99657	-0.29206	0.99788	-0.30227	0.99814	-0.31646	0.98823
-0.25372	0.93629	-0.32267	0.9979	-0.2873	0.99554	-0.30135	0.99852	-0.31619	0.98851
-0.25243	0.93412	-0.31972	0.99874	-0.28212	0.99308	-0.29745	0.99983	-0.31541	0.98934
-0.24782	0.92635	-0.31756	0.99936	-0.2777	0.98996	-0.29659	0.99998	-0.31466	0.98982
-0.24714	0.92508	-0.3155	1	-0.27354	0.98642	-0.29603	0.99998	-0.31305	0.99096
-0.2442	0.91897	-0.31332	0.99998	-0.27127	0.98422	-0.28986	1	-0.31294	0.99104
-0.23561	0.90155	-0.31265	0.99997	-0.26472	0.97782	-0.28591	1	-0.31174	0.99186
-0.23509	0.90048	-0.30709	0.99982	-0.26364	0.9766	-0.28447	0.99974	-0.30701	0.99496
-0.23477	0.89983	-0.30664	0.99982	-0.26072	0.97281	-0.28271	0.99923	-0.30681	0.99509
-0.23453	0.8993	-0.3054	0.99981	-0.25969	0.97153	-0.28128	0.99832	-0.30525	0.99606
-0.23388	0.89775	-0.30439	0.99951	-0.25828	0.96979	-0.27841	0.99713	-0.3035	0.99667
-0.23295	0.89552	-0.30258	0.99895	-0.25666	0.9673	-0.2734	0.99535	-0.3008	0.99767
-0.2277	0.88304	-0.30061	0.99837	-0.24987	0.95746	-0.27142	0.99382	-0.30057	0.99775
-0.22421	0.87475	-0.2978	0.99754	-0.24878	0.95595	-0.27118	0.9936	-0.3	0.99794
-0.22301	0.87174	-0.29535	0.99682	-0.24812	0.95504	-0.27035	0.99305	-0.29516	0.99963
-0.22283	0.8713	-0.29442	0.99637	-0.24751	0.954	-0.26969	0.99259	-0.29278	0.99999
-0.21619	0.85382	-0.29342	0.99586	-0.24643	0.95216	-0.26275	0.98768	-0.29272	1
-0.21615	0.85373	-0.29168	0.99496	-0.24183	0.94411	-0.2607	0.98543	-0.2927	1
-0.21574	0.85261	-0.28738	0.99227	-0.23697	0.93464	-0.25954	0.98416	-0.29173	1
-0.20996	0.83683	-0.28557	0.99118	-0.2339	0.9289	-0.25609	0.98044	-0.28641	0.99999
-0.20862	0.83287	-0.27629	0.98323	-0.23107	0.9232	-0.25141	0.97571	-0.28538	0.99998
-0.20502	0.82223	-0.27601	0.98299	-0.22989	0.92066	-0.24916	0.97285	-0.27714	0.99781
-0.20131	0.81108	-0.27587	0.98287	-0.22793	0.91647	-0.24502	0.96673	-0.277	0.99777
-0.19881	0.80349	-0.27501	0.98215	-0.22745	0.91544	-0.2427	0.96326	-0.27567	0.99743
-0.1971	0.79822	-0.27406	0.98122	-0.22408	0.90837	-0.2412	0.96101	-0.27567	0.99743
-0.19299	0.78466	-0.27381	0.98099	-0.22004	0.89855	-0.24065	0.96025	-0.27566	0.99743
-0.19165	0.78023	-0.27375	0.98093	-0.21942	0.89714	-0.23972	0.95867	-0.27419	0.99691
-0.18551	0.76015	-0.27058	0.97767	-0.21931	0.89687	-0.23867	0.95682	-0.27381	0.99677
-0.18436	0.75631	-0.26807	0.97446	-0.21751	0.89269	-0.23546	0.9512	-0.27124	0.99544
-0.18406	0.7553	-0.268	0.97439	-0.21606	0.88882	-0.23223	0.94582	-0.2692	0.99409
-0.18356	0.75351	-0.26743	0.97375	-0.21233	0.8795	-0.22938	0.9401	-0.26872	0.99383
-0.18221	0.74863	-0.26511	0.97087	-0.21179	0.87815	-0.22774	0.93673	-0.26723	0.993
-0.17384	0.71806	-0.26495	0.97067	-0.21046	0.87453	-0.22498	0.93146	-0.26439	0.991
-0.16861	0.69896	-0.26184	0.96682	-0.20749	0.86632	-0.22381	0.92921	-0.26201	0.9893
-0.16827	0.69772	-0.25889	0.96226	-0.20367	0.85566	-0.22162	0.92426	-0.25897	0.98602
-0.16659	0.69122	-0.25304	0.95318	-0.20127	0.84894	-0.21864	0.91751	-0.25479	0.98151
-0.16603	0.68906	-0.24958	0.94778	-0.20093	0.84799	-0.21518	0.90974	-0.24911	0.97559
-0.16583	0.68829	-0.24655	0.94267	-0.19561	0.8318	-0.21147	0.9004	-0.24687	0.97282
-0.15221	0.63425	-0.24227	0.93453	-0.19535	0.83098	-0.20927	0.89505	-0.24668	0.97259
-0.15133	0.63056	-0.23601	0.9223	-0.19491	0.82959	-0.20821	0.89248	-0.24652	0.97235
-0.14916	0.62155	-0.23564	0.92158	-0.18962	0.81327	-0.20601	0.88684	-0.24054	0.96354
-0.14896	0.62074	-0.23445	0.91912	-0.18641	0.80288	-0.20286	0.87799	-0.23623	0.95689
-0.13615	0.56587	-0.22958	0.90798	-0.18505	0.79823	-0.20217	0.87611	-0.23483	0.95451
-0.13609	0.56558	-0.22865	0.90592	-0.18455	0.79652	-0.20092	0.87266	-0.22913	0.94365
-0.13534	0.56223	-0.22863	0.90586	-0.17843	0.77567	-0.19715	0.86237	-0.22718	0.94002
-0.13004	0.5384	-0.22178	0.89035	-0.17787	0.77381	-0.19472	0.85524	-0.2269	0.9395
-0.12555	0.51859	-0.21987	0.88566	-0.1772	0.77159	-0.19187	0.84625	-0.22217	0.93035
-0.12409	0.51211	-0.21465	0.87148	-0.1767	0.76986	-0.18642	0.82907	-0.22045	0.92678
-0.12378	0.51072	-0.20963	0.85835	-0.17314	0.75721	-0.18474	0.82393	-0.21578	0.91542
-0.12274	0.50582	-0.20914	0.85706	-0.16891	0.74187	-0.17952	0.80673	-0.21159	0.9057
-0.11955	0.49069	-0.20611	0.84882	-0.1654	0.72859	-0.17937	0.80625	-0.20851	0.89855
-0.11402	0.46556	-0.2055	0.84716	-0.1649	0.72673	-0.17918	0.80554	-0.20724	0.89567
-0.11382	0.46466	-0.20466	0.84493	-0.16226	0.71673	-0.17089	0.77695	-0.20649	0.89371
-0.10559	0.42434	-0.20416	0.84349	-0.15845	0.70193	-0.16914	0.7706	-0.20376	0.88672
-0.10535	0.42315	-0.20003	0.83087	-0.15561	0.69048	-0.16606	0.75948	-0.1953	0.8628
-0.1041	0.41733	-0.19288	0.80908	-0.1525	0.67814	-0.15819	0.72871	-0.19331	0.85722
-0.10395	0.4166	-0.1913	0.80432	-0.15016	0.66855	-0.15591	0.71969	-0.19187	0.85319
-0.1038	0.41589	-0.19079	0.80268	-0.1478	0.65892	-0.1556	0.7185	-0.1907	0.8496
-0.10331	0.41344	-0.19078	0.80264	-0.14416	0.64352	-0.15473	0.715	-0.19043	0.84873
-0.10186	0.40631	-0.19073	0.80248	-0.14232	0.63585	-0.15404	0.71236	-0.18925	0.84504
-0.09993	0.39696	-0.17869	0.76246	-0.14113	0.63075	-0.15398	0.71214	-0.18664	0.83668
-0.09519	0.37398	-0.1757	0.75217	-0.14094	0.62994	-0.15345	0.70989	-0.18586	0.8342
-0.0929	0.36255	-0.17516	0.7503	-0.1375	0.61546	-0.15055	0.69794	-0.17813	0.80962
-0.09093	0.35288	-0.17486	0.74919	-0.13724	0.61429	-0.1491	0.69217	-0.17624	0.80341
-0.08654	0.33137	-0.17341	0.74374	-0.13584	0.60815	-0.14762	0.68614	-0.17442	0.79681
-0.08565	0.32685	-0.16898	0.72714	-0.13102	0.58674	-0.1459	0.67909	-0.17171	0.78703
-0.08223	0.30925	-0.16502	0.71265	-0.12874	0.57633	-0.14327	0.66762	-0.16867	0.7758
-0.08027	0.29901	-0.16169	0.7002	-0.12858	0.57561	-0.13931	0.65041	-0.16651	0.76803
-0.07984	0.29676	-0.16028	0.69491	-0.12609	0.56439	-0.13616	0.63676	-0.16421	0.75971
-0.07041	0.24836	-0.15833	0.6874	-0.12519	0.56035	-0.1347	0.63067	-0.16169	0.75038
-0.06773	0.23505	-0.15562	0.67661	-0.12289	0.55002	-0.13226	0.61994	-0.16117	0.74844
-0.06753	0.23408	-0.15341	0.66799	-0.12003	0.53674	-0.13126	0.6155	-0.15768	0.73527
-0.06315	0.21215	-0.14815	0.64649	-0.11689	0.52166	-0.13014	0.61051	-0.15283	0.71602
-0.06286	0.21069	-0.14777	0.64497	-0.11619	0.51832	-0.13001	0.60995	-0.15269	0.71544
-0.05216	0.15713	-0.14208	0.62166	-0.11466	0.51115	-0.12388	0.58218	-0.15233	0.714
-0.05025	0.14751	-0.14137	0.61878	-0.11236	0.50055	-0.11883	0.55756	-0.14815	0.69714
-0.04801	0.13478	-0.13851	0.6065	-0.10995	0.48947	-0.11698	0.54913	-0.14311	0.67638
-0.04708	0.12949	-0.13592	0.59557	-0.10903	0.48506	-0.11384	0.53416	-0.14066	0.66624
-0.04387	0.118	-0.13366	0.5858	-0.10387	0.4598	-0.11122	0.52182	-0.1376	0.65308
-0.04073	0.10044	-0.1329	0.58241	-0.10339	0.45744	-0.10949	0.51344	-0.13629	0.64738
-0.03905	0.09213	-0.12961	0.56781	-0.10323	0.45667	-0.10628	0.49796	-0.13574	0.64488
-0.03784	0.08613	-0.12698	0.55585	-0.10309	0.45595	-0.10104	0.47156	-0.12894	0.61408
-0.02874	0.05948	-0.12543	0.54878	-0.09762	0.42885	-0.10056	0.46904	-0.12811	0.61026
-0.02778	0.05665	-0.12021	0.52488	-0.09357	0.4077	-0.09705	0.45274	-0.11981	0.57129
-0.02664	0.05407	-0.11566	0.50443	-0.09284	0.40403	-0.09229	0.42772	-0.11707	0.55843
-0.02513	0.0506	-0.11336	0.49355	-0.08955	0.38818	-0.09166	0.42446	-0.11499	0.5488
-0.02393	0.04783	-0.10965	0.47594	-0.08482	0.36369	-0.09007	0.41626	-0.11449	0.54634
-0.0234	0.04723	-0.10563	0.45687	-0.08164	0.34637	-0.08919	0.41227	-0.11042	0.52635
-0.02288	0.04805	-0.10171	0.4386	-0.08162	0.34625	-0.08675	0.39959	-0.10921	0.52049
-0.02169	0.04992	-0.09994	0.42992	-0.07899	0.33364	-0.08665	0.39905	-0.1081	0.51516
-0.01157	0.09139	-0.09977	0.42914	-0.07344	0.30474	-0.0866	0.3988	-0.102	0.48587
-0.01061	0.09401	-0.09122	0.38681	-0.07339	0.30445	-0.08654	0.3985	-0.10065	0.4788
-0.00931	0.09866	-0.09104	0.38593	-0.068	0.27532	-0.08024	0.36679	-0.10018	0.47638
-0.00791	0.1037	-0.09101	0.3858	-0.06727	0.27181	-0.07568	0.34337	-0.09936	0.47223
-0.00415	0.12052	-0.09099	0.38568	-0.06353	0.25136	-0.07387	0.33407	-0.09705	0.46035
-0.00368	0.12259	-0.09097	0.38561	-0.06266	0.24683	-0.07302	0.32962	-0.09555	0.45268
-0.00306	0.12529	-0.08683	0.36535	-0.05468	0.20414	-0.07209	0.32494	-0.09071	0.42773
-0.000902509	0.138	-0.08672	0.36482	-0.05448	0.20321	-0.07164	0.32276	-0.09025	0.42541
-0.000358391	0.14079	-0.08503	0.3563	-0.05405	0.20113	-0.07107	0.31998	-0.09018	0.42505
3.11372e-05	0.14279	-0.07932	0.3278	-0.05352	0.19854	-0.07014	0.31534	-0.09009	0.42455
0.00286	0.15709	-0.07405	0.30135	-0.05314	0.19666	-0.06968	0.31309	-0.09008	0.42454
0.00767	0.18351	-0.07074	0.28463	-0.0529	0.19553	-0.0673	0.30136	-0.08762	0.4119
0.00993	0.19595	-0.06819	0.2718	-0.05281	0.19509	-0.05998	0.26501	-0.08762	0.41189
0.01545	0.22	-0.06562	0.25883	-0.04539	0.15632	-0.05905	0.26034	-0.08638	0.40533
0.01862	0.23604	-0.05948	0.22676	-0.04396	0.14822	-0.05613	0.24576	-0.07814	0.36226
0.02134	0.25122	-0.05749	0.21655	-0.04039	0.12875	-0.05464	0.23854	-0.07191	0.32897
0.02535	0.26976	-0.05363	0.19672	-0.03994	0.12694	-0.05347	0.23369	-0.06965	0.31698
0.02688	0.2775	-0.05111	0.18394	-0.03702	0.11252	-0.05153	0.22567	-0.06959	0.3167
0.03564	0.32172	-0.04849	0.16988	-0.03582	0.10473	-0.04886	0.21441	-0.0646	0.29091
0.03574	0.32225	-0.0483	0.169	-0.03484	0.09976	-0.04789	0.21014	-0.05264	0.22451
0.03583	0.32267	-0.04815	0.16826	-0.02876	0.0689	-0.04756	0.2086	-0.05263	0.22445
0.04177	0.35255	-0.04193	0.13786	-0.02766	0.06439	-0.04423	0.19263	-0.05151	0.21838
0.04518	0.37028	-0.04123	0.13439	-0.02601	0.0568	-0.04091	0.17716	-0.05007	0.21094
0.04541	0.37151	-0.03877	0.12236	-0.0243	0.04898	-0.03713	0.16485	-0.04917	0.20573
0.04802	0.38404	-0.03779	0.11732	-0.02101	0.04157	-0.03662	0.16292	-0.04891	0.20458
0.05225	0.40373	-0.03704	0.11355	-0.0135	0.04492	-0.03578	0.15977	-0.04858	0.20254
0.05393	0.4118	-0.03079	0.08198	-0.01313	0.04574	-0.03309	0.15214	-0.04595	0.18931
0.05508	0.41763	-0.0272	0.06949	-0.01266	0.04678	-0.03079	0.14559	-0.0428	0.17369
0.05641	0.42384	-0.02652	0.06599	-0.00928	0.05168	-0.02765	0.13682	-0.03936	0.15664
0.06139	0.44864	-0.02381	0.05199	-0.00736	0.06087	-0.02732	0.13579	-0.03756	0.14532
0.06231	0.45312	-0.0205	0.043	-0.00532	0.07138	-0.02685	0.13541	-0.03676	0.14031
0.06406	0.46161	-0.01724	0.04567	0.000942507	0.10372	-0.02342	0.13322	-0.03181	0.1106
0.07169	0.49614	-0.0156	0.04701	0.00245	0.11236	-0.02282	0.13286	-0.02751	0.08763
0.072	0.49758	-0.01123	0.05885	0.00308	0.1155	-0.01903	0.13061	-0.02695	0.08465
0.07235	0.49924	-0.01063	0.06009	0.00325	0.11648	-0.0175	0.13023	-0.02256	0.06314
0.07364	0.50536	-0.0092	0.07166	0.0074	0.13939	-0.01659	0.13178	-0.02152	0.05756
0.07374	0.50581	-0.00715	0.07434	0.00778	0.14143	-0.01582	0.13308	-0.01992	0.0528
0.07392	0.50661	-0.0056	0.07478	0.00974	0.15197	-0.0101	0.14586	-0.01911	0.05041
0.07516	0.51207	-0.00492	0.07719	0.01144	0.16144	-0.00768	0.14865	-0.01536	0.0364
0.07881	0.52894	-0.000880213	0.09365	0.01174	0.16307	-0.00584	0.15523	-0.0136	0.03439
0.08249	0.54593	0.00306	0.11341	0.01264	0.16807	-0.00322	0.1646	-0.01148	0.03198
0.08282	0.54734	0.00399	0.11851	0.01521	0.18297	0.000399036	0.17677	-0.01031	0.03329
0.08512	0.55723	0.00678	0.13377	0.01691	0.19247	0.00165	0.18038	-0.01005	0.03384
0.09109	0.58279	0.0108	0.15405	0.01857	0.20136	0.00293	0.18526	-0.00925	0.03559
0.09134	0.58394	0.01126	0.1561	0.01876	0.20242	0.00809	0.2089	-0.0086	0.03701
0.09158	0.58494	0.01156	0.15744	0.02441	0.23441	0.01058	0.22044	-0.00737	0.03971
0.09862	0.61494	0.0165	0.18175	0.02546	0.23984	0.01101	0.22244	-0.003	0.05888
0.10159	0.62736	0.01727	0.18554	0.02581	0.24164	0.01331	0.2324	-0.00288	0.05954
0.10279	0.63236	0.01914	0.19486	0.02654	0.24528	0.01466	0.23798	0.00577	0.10437
0.10596	0.64495	0.02468	0.22159	0.02825	0.2538	0.01895	0.2601	0.006	0.10535
0.10908	0.65713	0.02505	0.22345	0.0323	0.27349	0.02109	0.27116	0.00881	0.11959
0.11591	0.6836	0.02671	0.23188	0.03471	0.28631	0.02214	0.27619	0.01117	0.13155
0.11946	0.69764	0.03078	0.25233	0.03589	0.29237	0.02579	0.29271	0.01273	0.14033
0.12099	0.70362	0.03378	0.26741	0.03823	0.30442	0.02695	0.29894	0.01374	0.14605
0.12326	0.71152	0.03412	0.26913	0.04158	0.32079	0.02957	0.31308	0.01678	0.16286
0.12547	0.7196	0.03577	0.27754	0.04523	0.34017	0.03106	0.32104	0.01792	0.16894
0.12759	0.72722	0.03789	0.28807	0.05122	0.37026	0.0315	0.32323	0.0189	0.17385
0.13268	0.74564	0.04134	0.30481	0.05136	0.37103	0.03436	0.33701	0.02605	0.20945
0.13554	0.75606	0.04483	0.32176	0.05155	0.37195	0.03972	0.36283	0.02699	0.21429
0.13634	0.75882	0.04712	0.33267	0.05468	0.38722	0.04004	0.36448	0.03035	0.23231
0.13934	0.76968	0.05022	0.34747	0.05876	0.40717	0.04366	0.38344	0.03268	0.24417
0.14239	0.7792	0.05175	0.35486	0.05891	0.40792	0.05063	0.41789	0.0333	0.24743
0.14347	0.78274	0.05631	0.37669	0.05902	0.40845	0.05086	0.41903	0.03605	0.262
0.14446	0.78599	0.0596	0.39239	0.06311	0.42877	0.05307	0.43012	0.04028	0.2843
0.14896	0.80053	0.06138	0.40092	0.06638	0.44473	0.05376	0.43354	0.0404	0.28489
0.15026	0.80485	0.06374	0.4122	0.07039	0.4638	0.05495	0.43921	0.04091	0.28751
0.15095	0.80702	0.06749	0.42868	0.07184	0.47067	0.05519	0.44034	0.04512	0.30823
0.15352	0.81517	0.07084	0.44431	0.07239	0.47328	0.05553	0.44187	0.04594	0.31231
0.15601	0.82211	0.07086	0.44444	0.07678	0.494	0.05614	0.44488	0.04878	0.32634
0.15814	0.82864	0.07608	0.46882	0.07688	0.49452	0.05668	0.44757	0.05122	0.33877
0.1626	0.84119	0.07609	0.46889	0.0774	0.49737	0.06454	0.48694	0.05757	0.36974
0.16337	0.84346	0.07913	0.48197	0.07794	0.49952	0.06769	0.50153	0.06186	0.39108
0.16341	0.84356	0.08404	0.50288	0.07807	0.50001	0.06913	0.50836	0.06286	0.39605
0.16384	0.84483	0.08842	0.52251	0.08192	0.51781	0.07054	0.51501	0.06299	0.39669
0.16438	0.84624	0.09142	0.53531	0.08292	0.52246	0.07432	0.53405	0.06322	0.39769
0.16439	0.84626	0.0933	0.54335	0.08724	0.54192	0.07669	0.54491	0.06512	0.40623
0.16446	0.84645	0.09437	0.54782	0.08975	0.55329	0.07754	0.54881	0.0668	0.4138
0.16482	0.84743	0.09747	0.56082	0.09202	0.56321	0.08166	0.56689	0.07533	0.4542
0.1685	0.8574	0.09769	0.56169	0.09302	0.56761	0.08181	0.56758	0.07618	0.45788
0.173	0.86961	0.10277	0.5823	0.09975	0.59677	0.08486	0.5812	0.08238	0.48482
0.17409	0.87235	0.10312	0.58372	0.10113	0.60253	0.08495	0.58158	0.08334	0.48891
0.17785	0.88137	0.10402	0.58736	0.10566	0.62135	0.09019	0.60506	0.08768	0.50824
0.18215	0.89176	0.10985	0.61051	0.10605	0.62302	0.09604	0.63124	0.09065	0.52083
0.18455	0.89749	0.11149	0.61681	0.107	0.62692	0.09614	0.63171	0.09446	0.53722
0.18499	0.89849	0.1149	0.62978	0.11157	0.64574	0.09736	0.63683	0.09479	0.53858
0.1865	0.90201	0.1153	0.63128	0.1119	0.64708	0.09748	0.63732	0.09672	0.54669
0.19038	0.91017	0.12376	0.66227	0.11264	0.64998	0.09762	0.63792	0.09931	0.55703
0.19454	0.91912	0.12793	0.67761	0.11396	0.65517	0.10814	0.68202	0.10171	0.56647
0.19563	0.9214	0.12854	0.67977	0.11684	0.66643	0.10915	0.68619	0.10217	0.5683
0.19719	0.92452	0.13	0.68487	0.12302	0.68989	0.11343	0.70357	0.10633	0.58499
0.20002	0.93019	0.13596	0.70487	0.12331	0.69101	0.11852	0.72312	0.10821	0.59239
0.20376	0.93685	0.13659	0.70703	0.12337	0.69124	0.11922	0.72581	0.11301	0.61046
0.20418	0.93758	0.13808	0.71213	0.12346	0.69157	0.12384	0.74287	0.11312	0.61088
0.20528	0.93949	0.14088	0.72167	0.12556	0.69942	0.12506	0.74725	0.11435	0.61537
0.21053	0.94843	0.14152	0.72369	0.13368	0.72914	0.12899	0.7615	0.12097	0.63892
0.21357	0.95361	0.14467	0.73356	0.13804	0.74397	0.12968	0.76407	0.12165	0.64134
0.21425	0.9547	0.15209	0.75626	0.13822	0.74458	0.13137	0.7704	0.12192	0.64228
0.21587	0.95703	0.15342	0.76039	0.13833	0.74494	0.13271	0.77485	0.12197	0.64247
0.21835	0.96059	0.15421	0.76257	0.14328	0.76157	0.13396	0.77898	0.12202	0.64266
0.22165	0.96505	0.16148	0.78356	0.14376	0.76318	0.13695	0.78867	0.12373	0.64865
0.22438	0.96842	0.16243	0.78631	0.14554	0.76925	0.14464	0.81426	0.12885	0.66667
0.22556	0.96989	0.16554	0.79516	0.14574	0.76994	0.14619	0.81928	0.12907	0.66743
0.22714	0.97186	0.16782	0.8014	0.14689	0.77386	0.14788	0.82476	0.13352	0.68159
0.23081	0.97627	0.16921	0.80522	0.14837	0.77891	0.14968	0.83011	0.13628	0.6904
0.23207	0.97761	0.17113	0.81	0.14919	0.78158	0.15099	0.834	0.13639	0.69074
0.23468	0.98048	0.17471	0.81887	0.15482	0.7975	0.1558	0.848	0.13675	0.69186
0.24108	0.98589	0.1762	0.82243	0.15492	0.79779	0.15706	0.85146	0.14148	0.70699
0.24155	0.98633	0.18116	0.83373	0.15506	0.79821	0.16195	0.86477	0.14158	0.7073
0.242	0.98674	0.18181	0.83525	0.16059	0.81553	0.16297	0.8674	0.14201	0.70863
0.24304	0.98773	0.18188	0.83539	0.16195	0.81929	0.16807	0.8806	0.14221	0.70916
0.24429	0.98894	0.18228	0.83631	0.16391	0.82434	0.17291	0.89241	0.14301	0.71137
0.24461	0.98926	0.1886	0.85162	0.16437	0.82555	0.17424	0.89546	0.15397	0.74212
0.2447	0.98933	0.19186	0.85768	0.16949	0.83891	0.17963	0.90741	0.15461	0.74398
0.24487	0.98947	0.19297	0.85986	0.16967	0.83939	0.17971	0.90761	0.155	0.74494
0.24489	0.98949	0.19399	0.86186	0.17187	0.84509	0.18245	0.91394	0.16094	0.76031
0.24602	0.99037	0.20029	0.87439	0.17212	0.84574	0.18256	0.91416	0.16104	0.76058
0.24685	0.99088	0.2033	0.87954	0.17291	0.8479	0.1849	0.91878	0.16591	0.773
0.24736	0.99118	0.20593	0.88405	0.17349	0.84927	0.19029	0.92933	0.16634	0.77404
0.24775	0.99142	0.21083	0.89246	0.17386	0.85014	0.19192	0.9323	0.16811	0.7783
0.25138	0.99385	0.2117	0.89399	0.17455	0.8518	0.19609	0.93932	0.1747	0.79248
0.25416	0.99519	0.21532	0.89921	0.17889	0.86175	0.20617	0.95357	0.1751	0.79334
0.25524	0.99568	0.21643	0.90093	0.18466	0.87517	0.20829	0.95657	0.17566	0.79445
0.25557	0.99584	0.21648	0.90101	0.18692	0.88041	0.20895	0.95744	0.17597	0.79502
0.26131	0.99776	0.21816	0.90346	0.18809	0.88313	0.21037	0.9591	0.17678	0.79657
0.26489	0.99906	0.22183	0.90815	0.18948	0.88591	0.21794	0.96852	0.17687	0.79675
0.26645	0.99948	0.22187	0.9082	0.18989	0.88674	0.22162	0.97185	0.18793	0.8192
0.26716	0.99964	0.22311	0.90982	0.19031	0.88762	0.22603	0.9759	0.19394	0.82761
0.26828	0.99971	0.22462	0.91193	0.20263	0.91087	0.22681	0.97642	0.19472	0.82879
0.274	1	0.2259	0.91346	0.20482	0.9143	0.22797	0.97721	0.19617	0.83099
0.27853	0.99971	0.22815	0.91598	0.20702	0.9179	0.23749	0.98226	0.19987	0.8366
0.28034	0.99951	0.23097	0.91925	0.20828	0.91996	0.23902	0.9829	0.20168	0.83877
0.28106	0.99944	0.23236	0.92086	0.21717	0.93285	0.24077	0.98362	0.20488	0.84272
0.28251	0.99908	0.23282	0.92138	0.22122	0.93791	0.24443	0.98484	0.20734	0.84574
0.28479	0.99822	0.24095	0.92857	0.22222	0.93916	0.24518	0.98484	0.21129	0.85075
0.28571	0.99789	0.24147	0.929	0.22463	0.94182	0.25052	0.98489	0.2145	0.85372
0.28682	0.99749	0.24491	0.9318	0.22961	0.94687	0.25712	0.98504	0.21537	0.85464
0.28863	0.99689	0.25029	0.93478	0.23562	0.951	0.25935	0.9849	0.21664	0.85597
0.29106	0.99609	0.25469	0.93741	0.23724	0.95227	0.26141	0.98438	0.21774	0.85696
0.29281	0.99554	0.25536	0.93781	0.24214	0.9566	0.26401	0.98338	0.22012	0.85868
0.29517	0.99413	0.25586	0.93807	0.24535	0.95838	0.26686	0.98232	0.22066	0.85909
0.29772	0.99254	0.25653	0.93836	0.24995	0.96008	0.26753	0.98207	0.22228	0.86031
0.30209	0.98981	0.25751	0.93879	0.25308	0.96123	0.26906	0.9811	0.2242	0.86195
0.30293	0.98927	0.26042	0.93989	0.25467	0.96173	0.26991	0.9806	0.2261	0.86318
0.30498	0.98795	0.26141	0.94013	0.25595	0.96185	0.27622	0.97694	0.22887	0.86464
0.30617	0.98683	0.26727	0.9416	0.25829	0.9621	0.2772	0.97644	0.23149	0.86616
0.30871	0.98449	0.27026	0.94218	0.26246	0.96254	0.28108	0.97321	0.23205	0.86648
0.30954	0.98372	0.27652	0.94176	0.264	0.96255	0.28377	0.97088	0.23731	0.86808
0.31612	0.97784	0.27656	0.94176	0.26633	0.96256	0.28496	0.96977	0.2418	0.86929
0.32261	0.9706	0.27716	0.94171	0.26778	0.96266	0.2855	0.96932	0.24246	0.86944
0.32362	0.96944	0.27765	0.9417	0.26962	0.96231	0.28699	0.96809	0.24414	0.86974
0.32438	0.96859	0.28192	0.94155	0.27141	0.96192	0.28766	0.96737	0.24781	0.86936
0.32625	0.96635	0.28358	0.94105	0.27434	0.96129	0.29058	0.96426	0.24987	0.86925
0.33035	0.96054	0.28407	0.9409	0.27524	0.96103	0.29351	0.96104	0.25561	0.86896
0.33192	0.95835	0.28446	0.94078	0.27726	0.96047	0.29698	0.95648	0.25826	0.86775
0.33644	0.95206	0.28748	0.93947	0.27791	0.96022	0.29769	0.95552	0.26412	0.86607
0.33851	0.94921	0.29393	0.93687	0.2784	0.95999	0.30269	0.94875	0.26564	0.86537
0.34256	0.94259	0.29602	0.93609	0.2815	0.95854	0.30567	0.94472	0.26728	0.86463
0.34376	0.94063	0.29802	0.93534	0.28345	0.9576	0.30672	0.94319	0.26989	0.86333
0.34608	0.93687	0.30083	0.93344	0.29151	0.95198	0.30736	0.94217	0.27156	0.86199
0.34777	0.93408	0.30153	0.93294	0.29295	0.95098	0.30827	0.94065	0.27246	0.86126
0.34986	0.9306	0.30495	0.93056	0.29513	0.94946	0.31289	0.93309	0.27427	0.85979
0.35064	0.92921	0.31247	0.92465	0.29668	0.94833	0.31778	0.92507	0.27632	0.85828
0.35139	0.92782	0.31825	0.91894	0.29804	0.94692	0.31795	0.92476	0.28155	0.85426
0.35267	0.92543	0.31957	0.91759	0.29836	0.9466	0.31881	0.9232	0.28505	0.85067
0.35443	0.92213	0.32166	0.91546	0.29864	0.94628	0.31885	0.92312	0.28509	0.85063
0.35972	0.91221	0.32454	0.91219	0.29872	0.94619	0.31915	0.92253	0.28515	0.85056
0.36095	0.90973	0.32487	0.91181	0.30874	0.93529	0.32535	0.91059	0.28551	0.85013
0.3671	0.89697	0.33091	0.90419	0.30877	0.93525	0.32546	0.91037	0.29765	0.83597
0.3711	0.88851	0.33431	0.89983	0.30951	0.93435	0.32966	0.90226	0.29836	0.83503
0.37161	0.88746	0.33475	0.89928	0.31644	0.92584	0.33006	0.90141	0.3003	0.83221
0.37227	0.88608	0.33499	0.89893	0.31702	0.92503	0.33064	0.90014	0.30216	0.82952
0.37342	0.88343	0.33766	0.89502	0.31704	0.92499	0.33067	0.90009	0.30326	0.82788
0.37421	0.88163	0.33857	0.89371	0.31722	0.92473	0.33315	0.89459	0.30861	0.81944
0.37889	0.871	0.34724	0.88024	0.32054	0.91982	0.33323	0.89441	0.31263	0.81307
0.38335	0.86074	0.34752	0.87977	0.32067	0.91961	0.34083	0.87761	0.31955	0.8007
0.38579	0.85464	0.3478	0.87932	0.32288	0.91604	0.34199	0.87489	0.32028	0.79935
0.38884	0.84709	0.35219	0.87215	0.32618	0.91073	0.34213	0.87455	0.32099	0.79805
0.39158	0.84029	0.35356	0.86978	0.33281	0.90033	0.34354	0.87123	0.32285	0.79441
0.39442	0.83323	0.3548	0.86746	0.33502	0.8964	0.34461	0.86862	0.32492	0.79035
0.39722	0.82588	0.35602	0.86523	0.33624	0.89419	0.35172	0.8513	0.32507	0.79004
0.39996	0.81864	0.36375	0.85106	0.33681	0.89314	0.3534	0.84694	0.33489	0.7695
0.40173	0.81396	0.3639	0.85076	0.34422	0.8787	0.35451	0.84411	0.33626	0.76636
0.4042	0.80743	0.36409	0.85037	0.34497	0.87716	0.35657	0.83884	0.33885	0.76041
0.40686	0.80001	0.37091	0.83658	0.34567	0.87572	0.35678	0.83827	0.3403	0.75699
0.40767	0.79772	0.37259	0.83319	0.3482	0.87057	0.3626	0.82277	0.34241	0.75199
0.409	0.79403	0.37717	0.82342	0.34918	0.86855	0.36594	0.81346	0.34342	0.7496
0.41353	0.78146	0.37898	0.81954	0.34998	0.86689	0.37013	0.80147	0.34721	0.74054
0.41585	0.77471	0.38094	0.81532	0.35487	0.85622	0.37504	0.78724	0.34938	0.73515
0.4231	0.75321	0.38398	0.80858	0.35513	0.85562	0.37592	0.7847	0.35123	0.73055
0.42459	0.74883	0.38801	0.79942	0.35625	0.85306	0.37717	0.7811	0.35404	0.72345
0.42461	0.74876	0.38836	0.79862	0.36148	0.84118	0.37788	0.77892	0.35526	0.72022
0.42997	0.73298	0.38946	0.79604	0.36295	0.83779	0.37889	0.77581	0.36275	0.70031
0.43287	0.72403	0.39151	0.79121	0.36315	0.83733	0.38263	0.76439	0.36313	0.69927
0.43648	0.71288	0.39414	0.78487	0.36552	0.83161	0.39024	0.74104	0.36359	0.69797
0.44058	0.69986	0.39524	0.78218	0.36758	0.82653	0.39067	0.73966	0.36988	0.68006
0.44567	0.68369	0.39559	0.78131	0.37004	0.82015	0.39098	0.73865	0.37336	0.67017
0.44683	0.68003	0.40113	0.76773	0.37206	0.81548	0.39524	0.7248	0.37412	0.66798
0.44765	0.67738	0.40839	0.74906	0.37613	0.80472	0.39704	0.7189	0.37999	0.65074
0.45086	0.66691	0.4118	0.74036	0.3795	0.79619	0.39953	0.71078	0.38315	0.64125
0.45211	0.66284	0.41253	0.73846	0.3813	0.79128	0.40168	0.70374	0.38736	0.62839
0.45644	0.64866	0.41384	0.73496	0.38409	0.78373	0.40645	0.68754	0.38903	0.62322
0.45765	0.64462	0.41515	0.7314	0.38461	0.78234	0.40683	0.68625	0.38918	0.62275
0.46245	0.6286	0.4152	0.73127	0.38492	0.78152	0.40868	0.67984	0.39069	0.61803
0.46279	0.62746	0.4239	0.70753	0.38685	0.77617	0.41131	0.67074	0.39264	0.61181
0.46665	0.6145	0.42952	0.69181	0.38709	0.77548	0.41637	0.65358	0.39316	0.61016
0.46927	0.60568	0.43148	0.68615	0.38863	0.77119	0.41757	0.64941	0.39337	0.60951
0.47303	0.59287	0.43197	0.68471	0.39205	0.76164	0.41844	0.64639	0.39463	0.60547
0.47385	0.59006	0.43287	0.68214	0.39361	0.75719	0.42073	0.63842	0.40099	0.58502
0.47746	0.57773	0.43307	0.6816	0.39762	0.74565	0.4216	0.63539	0.40159	0.58308
0.48599	0.54813	0.43479	0.67685	0.39897	0.74177	0.4223	0.63295	0.40717	0.56458
0.48651	0.54631	0.43625	0.67256	0.40026	0.7379	0.42732	0.615	0.41169	0.54959
0.48654	0.54621	0.43647	0.67193	0.40099	0.73574	0.42835	0.61126	0.41184	0.54909
0.48745	0.54302	0.43766	0.66841	0.40151	0.73416	0.42863	0.61025	0.41238	0.54724
0.49217	0.52651	0.44087	0.65912	0.40194	0.73287	0.43357	0.59262	0.41274	0.54605
0.49565	0.51421	0.44195	0.65601	0.40767	0.7155	0.43368	0.5922	0.413	0.54519
0.49672	0.51047	0.44249	0.65441	0.41073	0.70626	0.43434	0.58989	0.41332	0.54409
0.50157	0.49343	0.44279	0.65354	0.41152	0.70375	0.43532	0.5862	0.41355	0.54331
0.5049	0.48169	0.44659	0.64221	0.41786	0.68387	0.43577	0.58461	0.41518	0.53781
0.50679	0.475	0.45688	0.61151	0.41819	0.68284	0.4361	0.58345	0.42438	0.50644
0.50964	0.46493	0.45785	0.6086	0.41935	0.67926	0.43684	0.58078	0.42729	0.49639
0.51199	0.45662	0.4582	0.60755	0.42049	0.67559	0.44081	0.56609	0.42949	0.4888
0.51564	0.44357	0.45889	0.60542	0.42054	0.67545	0.4468	0.54388	0.42976	0.48784
0.51736	0.43742	0.45908	0.60484	0.4206	0.67526	0.44885	0.53626	0.43062	0.4848
0.51977	0.4289	0.45958	0.60329	0.4211	0.67362	0.45325	0.52017	0.4349	0.46984
0.52324	0.41671	0.46286	0.59316	0.42355	0.66559	0.45343	0.5195	0.43497	0.46962
0.52509	0.41021	0.46574	0.58423	0.43059	0.64248	0.45385	0.51796	0.43522	0.46875
0.52544	0.40896	0.47466	0.55665	0.43637	0.62347	0.463	0.4837	0.43545	0.46796
0.52771	0.40096	0.47671	0.55014	0.43665	0.62256	0.46342	0.48212	0.43991	0.45213
0.53835	0.36338	0.47717	0.54868	0.43669	0.62241	0.46594	0.47271	0.44299	0.44136
0.53972	0.35857	0.47946	0.54156	0.4387	0.61561	0.46622	0.47165	0.443	0.44132
0.54132	0.35292	0.48001	0.53983	0.44065	0.609	0.46745	0.46703	0.44307	0.44107
0.54963	0.32404	0.4837	0.5283	0.44586	0.59161	0.47355	0.44416	0.44311	0.44094
0.55323	0.31152	0.48502	0.52411	0.44673	0.58865	0.47772	0.42841	0.44584	0.43124
0.5538	0.30957	0.48544	0.52277	0.44718	0.58714	0.47997	0.41995	0.45214	0.40927
0.55405	0.30869	0.48686	0.5183	0.45026	0.5768	0.48181	0.41302	0.45773	0.38968
0.55561	0.30335	0.48799	0.51467	0.45186	0.57139	0.48329	0.40738	0.4586	0.38661
0.55759	0.29654	0.48826	0.5138	0.45231	0.56985	0.48425	0.40375	0.46282	0.37205
0.56066	0.28598	0.4934	0.49754	0.4528	0.5682	0.48608	0.39688	0.4629	0.37175
0.56148	0.28323	0.49587	0.48997	0.45378	0.56486	0.48689	0.39386	0.46304	0.37127
0.56629	0.26694	0.50017	0.47655	0.4577	0.55111	0.49156	0.37645	0.46395	0.36813
0.56861	0.25916	0.50181	0.47134	0.45965	0.54426	0.49184	0.37539	0.47171	0.34116
0.57803	0.22784	0.50274	0.46837	0.46533	0.52499	0.49227	0.3738	0.47505	0.32957
0.57863	0.22586	0.50356	0.46584	0.46582	0.5233	0.49262	0.37247	0.47744	0.32148
0.5808	0.21863	0.50409	0.46422	0.46631	0.52164	0.49697	0.35618	0.47846	0.31802
0.58149	0.21635	0.50487	0.46184	0.46887	0.51281	0.4979	0.35269	0.48156	0.3077
0.58187	0.21511	0.50559	0.45957	0.47093	0.50571	0.49986	0.34553	0.48413	0.29896
0.58211	0.21433	0.50716	0.45466	0.47618	0.48735	0.50651	0.32123	0.48634	0.29163
0.58314	0.21102	0.51238	0.43834	0.48228	0.46638	0.50673	0.32046	0.48702	0.28942
0.58383	0.20881	0.51546	0.42886	0.48235	0.46614	0.50844	0.31412	0.48856	0.28456
0.58458	0.2064	0.51575	0.42799	0.4824	0.46595	0.50918	0.31141	0.48901	0.28312
0.59252	0.18099	0.52442	0.40137	0.48786	0.44703	0.51065	0.30608	0.4947	0.26491
0.59505	0.17323	0.52769	0.39133	0.49367	0.42698	0.51467	0.29138	0.49579	0.26158
0.59769	0.16507	0.52998	0.38437	0.49384	0.42638	0.51556	0.28813	0.49966	0.25002
0.59851	0.16253	0.53568	0.36723	0.49982	0.40632	0.51881	0.27646	0.50127	0.24515
0.60317	0.14825	0.53728	0.3624	0.50141	0.40094	0.51956	0.27381	0.50403	0.23703
0.60662	0.13818	0.53879	0.35803	0.5044	0.39082	0.52489	0.25496	0.5048	0.23494
0.60918	0.1307	0.54298	0.34592	0.50525	0.38799	0.52575	0.2519	0.50485	0.23479
0.61166	0.12347	0.54418	0.34244	0.51175	0.36654	0.52592	0.25132	0.508	0.22601
0.61299	0.11954	0.54579	0.3378	0.51344	0.36089	0.53429	0.22224	0.51204	0.21499
0.61726	0.10792	0.55	0.32571	0.51423	0.35824	0.53476	0.22059	0.51538	0.20657
0.61967	0.10138	0.55306	0.31711	0.51486	0.35614	0.53661	0.21426	0.51775	0.20096
0.61995	0.10063	0.55509	0.31151	0.51525	0.35485	0.53897	0.20649	0.52405	0.18764
0.62246	0.0939	0.55744	0.30505	0.51649	0.3508	0.53945	0.20491	0.52573	0.18408
0.62452	0.08863	0.55998	0.29806	0.51752	0.34755	0.54362	0.19093	0.52905	0.1775
0.62461	0.08841	0.56008	0.29778	0.5179	0.34636	0.54417	0.18914	0.53656	0.16614
0.63083	0.07358	0.56014	0.29764	0.52537	0.32278	0.54707	0.17963	0.53904	0.16251
0.63114	0.07286	0.56016	0.29758	0.5256	0.32204	0.54854	0.17479	0.54056	0.16113
0.63752	0.06067	0.56313	0.28964	0.52632	0.31976	0.55195	0.16415	0.54243	0.15944
0.63961	0.05669	0.5689	0.27463	0.52665	0.31878	0.55542	0.15321	0.54324	0.15885
0.64078	0.05484	0.57075	0.26993	0.52814	0.31416	0.5559	0.1517	0.54451	0.15817
0.64396	0.04993	0.57146	0.26812	0.53036	0.30752	0.55697	0.14836	0.54524	0.15777
0.64725	0.04918	0.57248	0.26555	0.533	0.2996	0.56012	0.13923	0.55019	0.15504
0.65475	0.04662	0.57276	0.26485	0.53623	0.28981	0.56176	0.13454	0.55301	0.15472
0.65675	0.04665	0.57315	0.26389	0.53772	0.28548	0.56411	0.1278	0.55451	0.15517
0.65693	0.04665	0.57778	0.25263	0.53902	0.2817	0.56618	0.12184	0.55685	0.15551
0.66155	0.05228	0.57825	0.25152	0.54325	0.26942	0.56663	0.12065	0.5581	0.15568
0.66391	0.05522	0.57993	0.2475	0.54444	0.26596	0.56896	0.11472	0.56033	0.15604
0.66453	0.05599	0.58393	0.23831	0.54813	0.25596	0.57396	0.10202	0.56149	0.15664
0.66894	0.06187	0.58544	0.235	0.55257	0.24418	0.57537	0.09852	0.56169	0.15676
0.66953	0.06268	0.586	0.23377	0.55349	0.24174	0.57687	0.09539	0.56312	0.15762
0.67006	0.06342	0.59255	0.22018	0.55514	0.23732	0.57809	0.09277	0.56483	0.15905
0.67097	0.06498	0.59625	0.21282	0.55716	0.23244	0.58391	0.08103	0.56729	0.1611
0.67154	0.06597	0.59704	0.21124	0.55885	0.22829	0.58391	0.08102	0.56914	0.1627
0.68097	0.08285	0.59865	0.20798	0.5596	0.22646	0.58391	0.08102	0.57247	0.16632
0.68177	0.08431	0.60021	0.20522	0.56266	0.21983	0.58392	0.08101	0.57347	0.16762
0.68439	0.08912	0.60796	0.19223	0.56511	0.21431	0.58853	0.07446	0.5745	0.16896
0.68652	0.09293	0.60909	0.19039	0.56537	0.21371	0.58954	0.07321	0.57892	0.17509
0.68962	0.09862	0.61148	0.18727	0.56857	0.20629	0.59232	0.06974	0.57954	0.17597
0.69125	0.1016	0.61827	0.17819	0.57219	0.19892	0.59295	0.06955	0.57963	0.17609
0.69512	0.10883	0.61964	0.17631	0.57233	0.19863	0.59369	0.07037	0.58517	0.1847
0.698	0.11399	0.62071	0.17529	0.57328	0.19683	0.5987	0.06897	0.58528	0.18487
0.70304	0.12248	0.62456	0.17179	0.57643	0.19121	0.5996	0.0685	0.58535	0.18499
0.70361	0.12347	0.63131	0.16593	0.57753	0.18926	0.60092	0.06839	0.58727	0.18838
0.70762	0.13053	0.64074	0.16192	0.58686	0.17579	0.6037	0.06815	0.59223	0.19714
0.70872	0.13254	0.64104	0.16178	0.58761	0.17474	0.6058	0.07003	0.5928	0.19817
0.7096	0.13404	0.64133	0.16165	0.58917	0.17258	0.60707	0.07116	0.59811	0.20769
0.71291	0.13965	0.64287	0.16091	0.5912	0.16977	0.60848	0.07288	0.60325	0.21736
0.71347	0.14061	0.64439	0.16083	0.59218	0.16897	0.60977	0.07426	0.60763	0.22576
0.71718	0.14633	0.64974	0.16138	0.59602	0.16585	0.61643	0.08141	0.60856	0.22755
0.71742	0.14669	0.65174	0.16147	0.59938	0.16301	0.62502	0.09469	0.61051	0.23128
0.71745	0.14674	0.65549	0.16167	0.60031	0.16254	0.62715	0.0981	0.61404	0.23811
0.71751	0.14683	0.65779	0.16179	0.60087	0.16226	0.6274	0.09855	0.61942	0.2485
0.72278	0.1551	0.65837	0.16196	0.60645	0.15999	0.628	0.09961	0.62361	0.25649
0.72633	0.1602	0.65978	0.16238	0.60767	0.15977	0.62861	0.10068	0.62457	0.25834
0.72663	0.16062	0.66174	0.16299	0.61092	0.15917	0.6291	0.10159	0.63143	0.27123
0.73105	0.16691	0.66564	0.16464	0.61243	0.15911	0.62934	0.10205	0.63882	0.28432
0.73217	0.16847	0.66806	0.16581	0.61369	0.15936	0.63201	0.10702	0.64102	0.28818
0.73421	0.17096	0.66948	0.1666	0.61719	0.15989	0.63238	0.10772	0.64298	0.29171
0.73747	0.17503	0.67751	0.1717	0.62056	0.16126	0.6365	0.11535	0.64439	0.29404
0.73834	0.17612	0.67802	0.17203	0.62216	0.16195	0.63736	0.11689	0.64933	0.30177
0.74579	0.18562	0.67906	0.17271	0.6259	0.16355	0.64122	0.12388	0.65586	0.31216
0.75013	0.1901	0.68074	0.17398	0.62925	0.16483	0.64268	0.12648	0.65778	0.3152
0.75266	0.1929	0.68183	0.17481	0.63135	0.16649	0.64606	0.13251	0.65779	0.31522
0.75416	0.19464	0.68274	0.17548	0.63742	0.17128	0.64647	0.13324	0.65779	0.31522
0.75549	0.19616	0.68326	0.17591	0.63784	0.17163	0.64731	0.13475	0.65936	0.31757
0.75668	0.19731	0.68446	0.17687	0.63944	0.17321	0.6489	0.13759	0.66195	0.32142
0.75786	0.19844	0.6982	0.18796	0.64319	0.17689	0.65273	0.14448	0.66236	0.32201
0.7636	0.20389	0.70044	0.18983	0.64319	0.17689	0.65521	0.1487	0.66576	0.3271
0.76521	0.2053	0.70991	0.1976	0.64587	0.17954	0.65965	0.15617	0.66812	0.33026
0.76937	0.20855	0.71121	0.19867	0.64848	0.18211	0.66537	0.16557	0.67071	0.33363
0.77313	0.21149	0.71808	0.20442	0.65033	0.18419	0.66588	0.16639	0.67345	0.33709
0.7748	0.21283	0.71813	0.20446	0.65147	0.18545	0.66669	0.16769	0.67695	0.34147
0.77551	0.21341	0.72147	0.20712	0.65514	0.18948	0.67199	0.17551	0.67901	0.34406
0.776	0.21376	0.7225	0.20789	0.65915	0.19386	0.67349	0.17765	0.68101	0.34623
0.77605	0.21379	0.72573	0.21035	0.65926	0.19399	0.67397	0.17833	0.6848	0.35031
0.77614	0.21385	0.73072	0.21424	0.66341	0.1987	0.68446	0.19288	0.68897	0.35449
0.77637	0.214	0.7342	0.21659	0.66574	0.20135	0.68597	0.19482	0.68944	0.35495
0.77679	0.21427	0.73457	0.21684	0.669	0.20502	0.68756	0.19656	0.69628	0.36173
0.77731	0.21455	0.73623	0.21795	0.67252	0.20904	0.69513	0.20538	0.70237	0.36665
0.77957	0.21585	0.73912	0.21976	0.67298	0.20957	0.6975	0.20796	0.70599	0.3689
0.78967	0.22167	0.74664	0.22462	0.67467	0.2115	0.7003	0.21102	0.71015	0.37149
0.79378	0.22371	0.75089	0.22698	0.67746	0.21461	0.70497	0.21578	0.71615	0.37558
0.79766	0.22487	0.75145	0.22728	0.67886	0.21618	0.70622	0.21706	0.72007	0.37757
0.79804	0.22498	0.75872	0.23079	0.67908	0.21642	0.70725	0.218	0.72219	0.37853
0.80522	0.22745	0.76145	0.23206	0.67909	0.21643	0.71075	0.22104	0.72222	0.37855
0.81818	0.22963	0.76586	0.23367	0.6838	0.2214	0.71247	0.22253	0.72495	0.37953
0.81908	0.22973	0.76666	0.23396	0.68383	0.22144	0.71347	0.22332	0.73016	0.38148
0.82112	0.23001	0.77155	0.23566	0.68838	0.22635	0.71623	0.22551	0.73655	0.38254
0.82127	0.23003	0.77413	0.23631	0.69098	0.22905	0.71816	0.22683	0.73702	0.38261
0.82217	0.22999	0.77415	0.23632	0.69348	0.2316	0.72087	0.22868	0.73773	0.3827
0.82289	0.22995	0.77915	0.23761	0.69846	0.23627	0.72165	0.22917	0.73897	0.38282
0.82377	0.22992	0.78625	0.23893	0.70088	0.23854	0.7236	0.2305	0.74614	0.38361
0.82521	0.22986	0.78679	0.23901	0.70577	0.24296	0.7256	0.23183	0.75018	0.38354
0.82951	0.22969	0.78681	0.23901	0.70683	0.2439	0.7264	0.2322	0.75294	0.38327
0.83179	0.22953	0.78965	0.23916	0.71084	0.24699	0.72955	0.23365	0.75885	0.38227
0.83242	0.22948	0.78972	0.23917	0.71299	0.24866	0.73256	0.2352	0.76095	0.38192
0.83352	0.22928	0.79462	0.23944	0.71746	0.25213	0.73638	0.23711	0.76117	0.38186
0.83675	0.22871	0.79539	0.2394	0.71826	0.25274	0.74168	0.23881	0.76816	0.37964
0.84299	0.22741	0.7979	0.23943	0.71985	0.25393	0.74326	0.23927	0.77158	0.37845
0.84333	0.22734	0.79958	0.23945	0.72081	0.25457	0.75028	0.24082	0.77687	0.37583
0.8437	0.22722	0.80493	0.23885	0.72686	0.25814	0.75053	0.24087	0.77852	0.37502
0.84418	0.22705	0.80606	0.2387	0.72967	0.25979	0.76269	0.24156	0.78065	0.374
0.84777	0.2258	0.80874	0.23832	0.73285	0.26168	0.76323	0.2416	0.78368	0.37231
0.84888	0.22542	0.81268	0.23792	0.73365	0.26205	0.76353	0.24161	0.78486	0.37161
0.85408	0.22367	0.81481	0.23743	0.73523	0.26282	0.76469	0.24163	0.78667	0.37056
0.85485	0.22338	0.81783	0.23658	0.73623	0.2633	0.76615	0.24139	0.79697	0.36308
0.85527	0.22322	0.82085	0.23573	0.7378	0.26385	0.76628	0.24136	0.79722	0.36289
0.86014	0.22102	0.82369	0.23503	0.73928	0.26445	0.76692	0.24124	0.79788	0.36241
0.86053	0.22082	0.82524	0.23444	0.74523	0.26685	0.76727	0.24118	0.79793	0.36236
0.86332	0.21942	0.82771	0.23354	0.74605	0.26712	0.76841	0.24099	0.79794	0.36236
0.86376	0.21921	0.82954	0.23283	0.75042	0.26833	0.7758	0.23978	0.79843	0.36197
0.86396	0.2191	0.83163	0.23169	0.75321	0.2691	0.77846	0.23909	0.79875	0.36168
0.86587	0.21794	0.83467	0.23016	0.75428	0.26935	0.77862	0.23904	0.7996	0.36091
0.87189	0.21436	0.84041	0.22766	0.75569	0.26963	0.78003	0.23861	0.80209	0.3587
0.87377	0.21324	0.84196	0.22698	0.75614	0.26968	0.7803	0.2385	0.80346	0.35748
0.87668	0.21146	0.85099	0.22155	0.75801	0.26979	0.78485	0.23675	0.81112	0.35061
0.87819	0.21044	0.85292	0.22027	0.7648	0.2705	0.7851	0.23665	0.81739	0.3442
0.89108	0.20047	0.85404	0.21959	0.76616	0.27064	0.78763	0.23534	0.82179	0.33961
0.89443	0.19788	0.85438	0.21939	0.76623	0.27064	0.80001	0.22902	0.82217	0.33918
0.89478	0.19762	0.85851	0.2165	0.7681	0.27062	0.80191	0.22805	0.82564	0.33504
0.89529	0.19719	0.86154	0.21421	0.77306	0.27056	0.80367	0.227	0.8337	0.32544
0.89871	0.19404	0.86287	0.21322	0.77326	0.27056	0.80384	0.22687	0.83497	0.32393
0.89904	0.19374	0.86453	0.21187	0.77354	0.27055	0.80552	0.2256	0.836	0.3227
0.90117	0.19179	0.86519	0.21133	0.77692	0.27014	0.8073	0.22427	0.84092	0.31623
0.9062	0.18718	0.86601	0.21068	0.78171	0.26915	0.81678	0.21717	0.845	0.31083
0.90659	0.1868	0.86975	0.20768	0.78271	0.26897	0.81906	0.21527	0.84872	0.30591
0.90695	0.18647	0.87447	0.20354	0.7846	0.26863	0.82136	0.21335	0.84994	0.3043
0.90747	0.18594	0.87505	0.20303	0.7851	0.26852	0.82225	0.21252	0.85772	0.29305
0.90787	0.18554	0.87546	0.20264	0.78558	0.26842	0.82389	0.21106	0.85839	0.29208
0.91522	0.1781	0.87789	0.20047	0.78758	0.26801	0.82568	0.20933	0.86107	0.28824
0.9176	0.17563	0.88174	0.19682	0.78807	0.2679	0.83104	0.20411	0.8639	0.28414
0.91951	0.17357	0.88549	0.1932	0.78907	0.26767	0.83887	0.19618	0.86894	0.27633
0.92068	0.17228	0.89018	0.18851	0.78956	0.26749	0.8389	0.19614	0.86971	0.27514
0.92527	0.1672	0.89142	0.18725	0.7908	0.26701	0.84337	0.19113	0.87088	0.27332
0.92675	0.16555	0.89528	0.18311	0.79804	0.26436	0.8434	0.1911	0.87291	0.27012
0.93104	0.16067	0.89674	0.18155	0.79978	0.26374	0.8443	0.19015	0.88135	0.25688
0.93141	0.16025	0.89872	0.17941	0.80289	0.26215	0.84492	0.18946	0.88651	0.24854
0.9321	0.15945	0.89884	0.17929	0.80314	0.26203	0.84551	0.18876	0.88849	0.24534
0.93226	0.15926	0.89894	0.17918	0.80427	0.26147	0.85018	0.18337	0.89439	0.23568
0.93642	0.15422	0.9006	0.17731	0.8105	0.25832	0.85073	0.18272	0.89561	0.23369
0.9388	0.15138	0.90092	0.17695	0.81293	0.25673	0.85106	0.18232	0.89714	0.23118
0.94498	0.14376	0.90655	0.17057	0.81537	0.25517	0.85277	0.18023	0.9023	0.22254
0.94533	0.14331	0.90674	0.17034	0.81702	0.25412	0.85347	0.17938	0.90314	0.2211
0.94573	0.1428	0.90784	0.16901	0.81988	0.25234	0.85514	0.17733	0.90392	0.21979
0.95337	0.13292	0.91441	0.16113	0.822	0.25072	0.85634	0.17588	0.90586	0.21652
0.9542	0.13187	0.91562	0.15968	0.82691	0.24706	0.85668	0.17546	0.909	0.21119
0.95564	0.13004	0.91681	0.15824	0.83026	0.24434	0.8569	0.17518	0.9108	0.20813
0.95724	0.12788	0.91694	0.15808	0.83429	0.24106	0.85778	0.17405	0.91235	0.20549
0.95846	0.12623	0.91706	0.15793	0.83549	0.24001	0.85851	0.17309	0.91494	0.20107
0.96505	0.11739	0.92076	0.15322	0.8374	0.23826	0.86098	0.16983	0.91752	0.19669
0.97037	0.11032	0.92609	0.14642	0.83852	0.23726	0.86303	0.16721	0.92039	0.1919
0.97474	0.10433	0.92625	0.14622	0.83902	0.2368	0.8633	0.16688	0.9213	0.19038
0.9788	0.09868	0.92707	0.14513	0.83922	0.23661	0.86428	0.16572	0.92412	0.1857
0.98451	0.09076	0.92986	0.14148	0.84601	0.23023	0.86771	0.16119	0.93069	0.17477
0.9851	0.08994	0.93454	0.13521	0.84747	0.22875	0.87098	0.15683	0.93355	0.17002
0.99157	0.08083	0.93893	0.12933	0.84813	0.22808	0.87156	0.1561	0.93417	0.16899
0.99676	0.07349	0.93962	0.1284	0.85257	0.22352	0.87165	0.15598	0.93517	0.16737
0.99748	0.07248	0.94159	0.12568	0.85392	0.2221	0.87463	0.1519	0.93602	0.16599
0.99931	0.0699	0.94166	0.12557	0.85487	0.22108	0.87516	0.1512	0.94569	0.15052
0.99994	0.06902	0.95058	0.11307	0.85678	0.21903	0.87518	0.15117	0.9475	0.14762
1.00002	0.06891	0.95159	0.11162	0.85883	0.21672	0.87669	0.14908	0.94939	0.14459
1.00129	0.06717	0.96099	0.09808	0.85928	0.21622	0.87677	0.14897	0.94964	0.14419
1.00216	0.06599	0.96105	0.09799	0.86221	0.21292	0.88105	0.143	0.9509	0.14219
1.00623	0.06045	0.96117	0.09782	0.86276	0.21228	0.88238	0.14107	0.95093	0.14213
1.01268	0.05163	0.96118	0.0978	0.86291	0.21213	0.88258	0.14079	0.95189	0.14069
1.01715	0.0455	0.96129	0.09764	0.86342	0.21155	0.89032	0.12976	0.95246	0.13983
1.02091	0.04123	0.96212	0.09639	0.86443	0.21039	0.89077	0.12911	0.95603	0.13465
1.02757	0.03416	0.96268	0.09559	0.86547	0.20917	0.8927	0.12628	0.95771	0.13222
1.03124	0.03026	0.96395	0.0937	0.86699	0.20734	0.89323	0.1255	0.9628	0.12471
1.03397	0.02738	0.97019	0.08444	0.86707	0.20724	0.89358	0.125	0.96494	0.12167
1.03663	0.02717	0.97433	0.07818	0.87378	0.19909	0.90072	0.11465	0.96754	0.11797
1.04097	0.02678	0.97626	0.07527	0.87477	0.19785	0.90467	0.10882	0.96869	0.11652
1.04353	0.02655	0.9772	0.07385	0.8796	0.19181	0.90521	0.10802	0.97589	0.10789
1.05079	0.02674	0.97981	0.06988	0.88037	0.19081	0.90615	0.10666	0.97966	0.10334
1.05109	0.02702	0.98317	0.0648	0.88062	0.19049	0.91068	0.10008	0.98031	0.10259
1.05296	0.02879	0.98449	0.06277	0.88484	0.18496	0.91176	0.09849	0.98194	0.10071
1.05415	0.02991	0.98688	0.0591	0.88548	0.18411	0.91621	0.09205	0.98282	0.09994
1.05417	0.02992	0.98865	0.05639	0.89423	0.17188	0.91699	0.09093	0.99328	0.09114
1.05612	0.03168	0.98878	0.0562	0.89473	0.1712	0.91792	0.0896	0.9958	0.08903
1.0604	0.03555	0.99412	0.04809	0.90001	0.16396	0.91993	0.08672	0.99594	0.08892
1.06043	0.03558	1.00069	0.03796	0.90317	0.15965	0.92105	0.08517	0.9961	0.08885
1.06158	0.03695	1.00086	0.03769	0.9034	0.1593	0.92152	0.08451	0.99833	0.08773
1.06177	0.03717	1.00403	0.03283	0.90343	0.15926	0.9323	0.07012	1.00048	0.0867
1.06462	0.04053	1.00409	0.03273	0.90364	0.15896	0.93401	0.06796	1.00385	0.08509
1.06542	0.04147	1.00437	0.03231	0.90644	0.15492	0.93484	0.06691	1.00549	0.08465
1.06666	0.04292	1.00464	0.0319	0.90925	0.1508	0.9454	0.05513	1.00703	0.08435
1.0673	0.04368	1.00476	0.03171	0.9097	0.15014	0.94925	0.05198	1.0105	0.08368
1.06896	0.04562	1.00812	0.02651	0.91017	0.14944	0.9504	0.05114	1.01092	0.08366
1.07234	0.04994	1.01522	0.01563	0.91854	0.13697	0.95149	0.05104	1.01643	0.08363
1.07409	0.05218	1.01816	0.01237	0.9191	0.13612	0.95169	0.05094	1.01814	0.08396
1.07694	0.0558	1.02022	0.00961	0.92737	0.12364	0.96045	0.04632	1.01955	0.08432
1.07706	0.05595	1.02604	0.00199	0.92798	0.12272	0.96638	0.04612	1.02032	0.08452
1.07718	0.0561	1.02629	0.00166	0.9289	0.12134	0.96653	0.04612	1.02385	0.08576
1.08115	0.06124	1.02758	0.00346	0.93562	0.11117	0.96816	0.04619	1.02753	0.08707
1.08586	0.06746	1.03238	0.0108	0.93758	0.10819	0.96964	0.04685	1.0289	0.08756
1.08691	0.06885	1.03319	0.01204	0.93769	0.10803	0.97221	0.04805	1.03119	0.08877
1.0883	0.07068	1.03657	0.01721	0.94238	0.10085	0.97451	0.04932	1.03619	0.09198
1.08976	0.0726	1.03753	0.01862	0.94499	0.0968	0.97483	0.04951	1.03964	0.0942
1.09148	0.07484	1.0385	0.02007	0.94799	0.09222	0.97734	0.05103	1.04458	0.09826
1.09395	0.07806	1.04218	0.02561	0.95143	0.08697	0.98166	0.05485	1.04481	0.09844
1.0948	0.07916	1.04358	0.02774	0.95541	0.08084	0.98232	0.05542	1.04743	0.10057
1.09736	0.08245	1.04777	0.03406	0.95976	0.07429	0.98233	0.05543	1.05136	0.1038
1.10034	0.08632	1.04892	0.0358	0.96282	0.06964	0.98523	0.05808	1.05388	0.10606
1.10753	0.09544	1.05295	0.04169	0.96883	0.06106	0.98526	0.05812	1.05401	0.10618
1.10798	0.09602	1.05627	0.04659	0.97009	0.05923	0.98687	0.0599	1.05505	0.10712
1.10895	0.09725	1.05942	0.05121	0.97135	0.0574	0.98976	0.06306	1.05718	0.10908
1.10977	0.09831	1.06011	0.05222	0.97288	0.05526	0.9934	0.06717	1.05737	0.10925
1.11155	0.10051	1.06244	0.05553	0.97401	0.05381	0.99888	0.07401	1.063	0.11448
1.11173	0.10072	1.06289	0.05619	0.97581	0.05151	0.99959	0.07488	1.06748	0.11882
1.11186	0.10089	1.06911	0.06499	0.98115	0.04461	1.00028	0.07573	1.07068	0.12193
1.12084	0.11199	1.0714	0.06827	0.98381	0.04199	1.00343	0.07958	1.07258	0.12376
1.12432	0.11605	1.07623	0.07488	0.98826	0.03745	1.00481	0.08137	1.07468	0.12581
1.12638	0.11848	1.07914	0.07888	0.99002	0.03582	1.00706	0.08428	1.07851	0.12947
1.13023	0.12304	1.07966	0.0796	0.99295	0.03345	1.0102	0.0884	1.08011	0.13102
1.13118	0.12416	1.08244	0.08347	1.00116	0.03165	1.01035	0.08859	1.08524	0.13599
1.13541	0.12892	1.08336	0.0847	1.00157	0.03156	1.01352	0.09257	1.08671	0.13743
1.13826	0.13214	1.08772	0.09056	1.00417	0.03134	1.01427	0.09358	1.08841	0.13903
1.14049	0.13467	1.08834	0.0914	1.00445	0.03131	1.02008	0.10138	1.0889	0.13949
1.14077	0.13499	1.09022	0.0939	1.00606	0.03243	1.02475	0.10728	1.09715	0.14722
1.14906	0.14382	1.09207	0.09636	1.0067	0.03287	1.02508	0.10769	1.09902	0.14901
1.14957	0.14437	1.09224	0.09659	1.00829	0.03396	1.02759	0.11101	1.09994	0.14983
1.15106	0.14597	1.09234	0.09672	1.01485	0.038	1.03101	0.11555	1.10304	0.15251
1.15107	0.14598	1.09507	0.10023	1.02277	0.04665	1.03355	0.11877	1.10353	0.15293
1.15111	0.14601	1.09582	0.10119	1.0236	0.04759	1.03717	0.12328	1.1113	0.15973
1.15233	0.14725	1.10078	0.10761	1.02752	0.05202	1.04199	0.12931	1.11215	0.16047
1.15408	0.14902	1.10138	0.10838	1.02843	0.05307	1.04286	0.13035	1.11347	0.16156
1.15736	0.15232	1.10152	0.10856	1.0301	0.05519	1.04537	0.13335	1.11588	0.16356
1.16061	0.15563	1.1054	0.11339	1.0394	0.06709	1.04707	0.13537	1.11884	0.16601
1.16139	0.1564	1.10877	0.11757	1.04202	0.07049	1.0472	0.13552	1.12007	0.16703
1.16186	0.15685	1.10888	0.11771	1.04855	0.07906	1.0475	0.13588	1.12084	0.16759
1.16453	0.15935	1.10895	0.1178	1.05117	0.08252	1.04879	0.1375	1.12311	0.16923
1.1707	0.16514	1.11355	0.12339	1.05433	0.0867	1.05109	0.14016	1.12592	0.17145
1.17353	0.16781	1.11819	0.12878	1.05539	0.08806	1.05337	0.14285	1.12617	0.17165
1.17383	0.16807	1.12334	0.13468	1.05924	0.09297	1.05474	0.14451	1.12645	0.17184
1.17521	0.16927	1.12434	0.13582	1.06335	0.09824	1.05521	0.14504	1.13087	0.17494
1.17847	0.17208	1.1285	0.1405	1.06605	0.10172	1.05615	0.14612	1.13443	0.17748
1.17923	0.17273	1.131	0.14317	1.06631	0.10205	1.05665	0.14671	1.1361	0.17867
1.18139	0.17457	1.13177	0.14399	1.06729	0.10328	1.05713	0.14725	1.14304	0.18292
1.18365	0.17645	1.13451	0.14689	1.06768	0.10376	1.0594	0.14969	1.14422	0.18365
1.18816	0.18005	1.13739	0.14997	1.07123	0.10818	1.0597	0.15001	1.14469	0.18394
1.18882	0.18058	1.13813	0.15076	1.07624	0.11433	1.06744	0.15868	1.14571	0.18461
1.18888	0.18063	1.13841	0.15106	1.07628	0.11438	1.0686	0.15995	1.14585	0.18471
1.18925	0.18091	1.13875	0.1514	1.07712	0.11541	1.07499	0.16635	1.14723	0.1855
1.19135	0.18252	1.14182	0.15446	1.08157	0.12067	1.07687	0.16824	1.14732	0.18555
1.1936	0.18424	1.14539	0.15803	1.08168	0.1208	1.0787	0.17016	1.14753	0.18567
1.19445	0.18487	1.14716	0.15984	1.08831	0.12864	1.07999	0.17143	1.15482	0.18968
1.19464	0.18502	1.14903	0.16158	1.08842	0.12877	1.08137	0.17284	1.15578	0.19015
1.19696	0.18673	1.1522	0.16455	1.08846	0.12882	1.08205	0.17343	1.16315	0.1937
1.20131	0.18962	1.154	0.16621	1.08853	0.1289	1.08322	0.17448	1.16351	0.19387
1.20164	0.18985	1.1559	0.16802	1.09205	0.13281	1.08606	0.17702	1.1665	0.19516
1.20225	0.19026	1.15592	0.16805	1.09909	0.14059	1.09093	0.18161	1.16777	0.19565
1.20474	0.19188	1.15603	0.16814	1.10249	0.14417	1.09328	0.18382	1.17505	0.19849
1.21338	0.19759	1.16804	0.17851	1.10525	0.14706	1.09381	0.18425	1.17578	0.19877
1.21493	0.19852	1.16903	0.17937	1.10657	0.14838	1.09659	0.18648	1.1766	0.19905
1.22189	0.20248	1.16996	0.18017	1.11045	0.15224	1.10222	0.1911	1.1778	0.19944
1.2241	0.20365	1.17016	0.18033	1.11058	0.15238	1.10423	0.19267	1.17892	0.19981
1.2295	0.20626	1.17073	0.18081	1.11113	0.1529	1.10492	0.1932	1.17984	0.20011
1.2316	0.20729	1.17156	0.1815	1.11133	0.15309	1.10749	0.19497	1.18388	0.20137
1.2331	0.20801	1.17167	0.18158	1.11771	0.15905	1.11293	0.19878	1.1839	0.20138
1.23481	0.20882	1.17223	0.18203	1.12165	0.16286	1.11305	0.19887	1.1839	0.20138
1.2357	0.20918	1.17306	0.18265	1.12416	0.16504	1.11498	0.20019	1.18558	0.20185
1.23717	0.20977	1.17392	0.1833	1.13288	0.17249	1.11568	0.20063	1.1908	0.20308
1.23825	0.21019	1.17416	0.18349	1.13671	0.17576	1.12343	0.2054	1.19859	0.20461
1.23883	0.21041	1.18162	0.18905	1.13781	0.17655	1.12532	0.20657	1.19962	0.20481
1.24517	0.21297	1.18223	0.18948	1.14103	0.17888	1.12642	0.20725	1.19963	0.20481
1.24637	0.21337	1.18337	0.19028	1.14235	0.17986	1.12715	0.20765	1.20001	0.20488
1.25426	0.21593	1.18894	0.19406	1.14368	0.18085	1.12725	0.2077	1.20061	0.20497
1.25494	0.21615	1.1894	0.19436	1.15064	0.18589	1.13361	0.21102	1.20272	0.20523
1.25537	0.21629	1.19205	0.19616	1.15695	0.18972	1.13474	0.21159	1.20719	0.20574
1.25657	0.2166	1.1952	0.19817	1.15813	0.19047	1.13525	0.21181	1.20761	0.20579
1.2573	0.21678	1.19602	0.19866	1.16396	0.19416	1.1392	0.21356	1.20846	0.20586
1.26265	0.21812	1.19832	0.19996	1.16457	0.19455	1.14142	0.21454	1.2098	0.20592
1.26568	0.21888	1.1994	0.20057	1.16551	0.19505	1.14243	0.21495	1.21158	0.20601
1.26577	0.2189	1.20376	0.20317	1.16888	0.19686	1.14301	0.21518	1.21556	0.20628
1.26579	0.2189	1.20458	0.20364	1.17039	0.19761	1.14632	0.21634	1.21618	0.2063
1.27176	0.22003	1.20567	0.2042	1.17321	0.19905	1.14782	0.2169	1.21631	0.2063
1.27184	0.22005	1.20928	0.20604	1.17819	0.20147	1.14909	0.21738	1.21682	0.2063
1.27219	0.2201	1.21216	0.20751	1.18031	0.20237	1.15186	0.21839	1.21695	0.2063
1.2826	0.2214	1.2138	0.20836	1.18501	0.20428	1.15421	0.21905	1.21952	0.20631
1.28351	0.22151	1.21553	0.20923	1.18653	0.20481	1.15423	0.21906	1.2201	0.20631
1.28559	0.22167	1.21702	0.20982	1.18781	0.20526	1.1543	0.21907	1.22012	0.20631
1.28668	0.22172	1.22474	0.21311	1.19289	0.20708	1.1559	0.2194	1.22016	0.20631
1.28739	0.22176	1.22537	0.21335	1.19877	0.20885	1.15662	0.21955	1.22037	0.2063
1.29933	0.22209	1.23047	0.21531	1.19936	0.20902	1.15803	0.21993	1.22384	0.20624
1.30994	0.22133	1.23341	0.21625	1.20348	0.21003	1.16014	0.22052	1.22444	0.20623
1.31076	0.22128	1.2466	0.22002	1.20548	0.21054	1.16538	0.22201	1.22458	0.20623
1.31383	0.22112	1.24756	0.22025	1.2099	0.21141	1.16558	0.22203	1.22991	0.20587
1.31412	0.2211	1.25055	0.22097	1.21367	0.21215	1.16639	0.22219	1.23283	0.20569
1.31469	0.22105	1.2514	0.22115	1.2137	0.21215	1.1693	0.22269	1.23307	0.20568
1.3147	0.22105	1.25148	0.22117	1.21371	0.21216	1.17051	0.22292	1.23379	0.20561
1.31471	0.22105	1.25219	0.22127	1.21374	0.21216	1.17609	0.22383	1.23688	0.20516
1.31515	0.22099	1.25281	0.22138	1.21886	0.21289	1.18306	0.22406	1.24356	0.20418
1.31516	0.22099	1.25325	0.22146	1.2241	0.21337	1.18338	0.22407	1.24466	0.20405
1.31546	0.22096	1.25538	0.22187	1.22641	0.21348	1.18338	0.22407	1.24487	0.20402
1.31809	0.22064	1.25938	0.22251	1.22804	0.21355	1.18373	0.22411	1.24594	0.20384
1.31887	0.22055	1.26178	0.22282	1.23143	0.21374	1.18705	0.22441	1.24727	0.20352
1.32215	0.22002	1.26606	0.22339	1.23767	0.21373	1.18851	0.22448	1.25136	0.20251
1.32293	0.21988	1.26736	0.22354	1.23941	0.21365	1.18852	0.22448	1.25324	0.20206
1.32406	0.21969	1.26782	0.22358	1.24233	0.21351	1.18852	0.22448	1.26117	0.20017
1.33096	0.21832	1.26878	0.22368	1.244	0.21345	1.19554	0.22426	1.26372	0.19934
1.33136	0.21823	1.27147	0.22384	1.25125	0.21275	1.20092	0.22385	1.26921	0.19754
1.33272	0.21794	1.27412	0.22401	1.25196	0.21266	1.20106	0.22385	1.27354	0.19608
1.33392	0.2177	1.277	0.22415	1.25636	0.21204	1.20145	0.22384	1.27639	0.19515
1.33535	0.21737	1.27811	0.22419	1.25649	0.21202	1.20179	0.22379	1.27958	0.19383
1.33576	0.21727	1.28066	0.22421	1.2575	0.21183	1.20268	0.22365	1.2839	0.19207
1.34212	0.21562	1.28193	0.22422	1.26302	0.21081	1.20653	0.22328	1.28643	0.19104
1.34381	0.21516	1.28697	0.22407	1.2663	0.21015	1.212	0.22264	1.28851	0.19018
1.34391	0.21513	1.28889	0.22403	1.26631	0.21015	1.21436	0.22208	1.28924	0.18985
1.34552	0.2147	1.29047	0.22393	1.26657	0.21008	1.21593	0.22171	1.29256	0.1884
1.34644	0.21442	1.29242	0.22381	1.2705	0.20911	1.22144	0.22071	1.29337	0.188
1.34838	0.21384	1.29599	0.22359	1.27151	0.20885	1.22266	0.22042	1.29833	0.1856
1.34849	0.21381	1.29713	0.22347	1.27319	0.20842	1.22711	0.21906	1.30106	0.18428
1.35162	0.21275	1.29813	0.22336	1.27456	0.20803	1.2302	0.21812	1.30221	0.18366
1.35458	0.21179	1.30175	0.22298	1.27595	0.20764	1.23049	0.21803	1.3077	0.18089
1.35461	0.21178	1.30851	0.22208	1.28326	0.2054	1.2321	0.21755	1.3121	0.17853
1.35706	0.211	1.31362	0.22117	1.28332	0.20538	1.23705	0.21609	1.31243	0.17835
1.35712	0.21097	1.31498	0.22093	1.28335	0.20537	1.23924	0.21535	1.31392	0.17748
1.36005	0.20996	1.31517	0.22089	1.2834	0.20536	1.24103	0.21475	1.32202	0.17298
1.36216	0.20922	1.31948	0.22	1.28533	0.20473	1.24497	0.21313	1.3238	0.17194
1.36526	0.20801	1.31971	0.21995	1.28681	0.20418	1.24674	0.21242	1.32468	0.17142
1.36579	0.20781	1.32316	0.21922	1.29338	0.20171	1.24911	0.21147	1.32583	0.17073
1.36707	0.20731	1.3263	0.21846	1.29339	0.2017	1.25523	0.20891	1.32919	0.16866
1.36763	0.20709	1.32755	0.21815	1.29761	0.20009	1.2554	0.20884	1.33051	0.16785
1.36803	0.20692	1.3297	0.21756	1.29949	0.19931	1.25601	0.20855	1.33909	0.16261
1.3697	0.20622	1.33014	0.21744	1.29971	0.19922	1.26164	0.20601	1.33918	0.16255
1.3702	0.20601	1.33558	0.21595	1.30277	0.19789	1.26367	0.20507	1.33928	0.16249
1.37707	0.20313	1.33719	0.21548	1.30403	0.19735	1.26563	0.20415	1.33948	0.16236
1.37868	0.20246	1.343	0.21362	1.30425	0.19724	1.26823	0.20291	1.34511	0.15873
1.38485	0.19965	1.34362	0.21343	1.309	0.19507	1.26992	0.202	1.34708	0.15747
1.38704	0.19866	1.34643	0.21255	1.31116	0.19402	1.27125	0.20128	1.35023	0.15541
1.38814	0.19815	1.34655	0.21251	1.31337	0.19302	1.27845	0.19756	1.3518	0.15439
1.38929	0.19762	1.34761	0.21214	1.31485	0.19226	1.28019	0.1967	1.35392	0.15301
1.38965	0.19744	1.35253	0.21028	1.31607	0.19163	1.28514	0.19396	1.35492	0.15234
1.39017	0.19718	1.35536	0.20931	1.31737	0.19096	1.2856	0.19372	1.35699	0.15095
1.39355	0.19553	1.35691	0.20878	1.31793	0.19068	1.29103	0.19061	1.36559	0.14518
1.39451	0.19505	1.35973	0.20766	1.31933	0.18999	1.29443	0.18854	1.36588	0.14498
1.39828	0.19318	1.36077	0.20725	1.32083	0.18925	1.29723	0.18697	1.36596	0.14492
1.40091	0.19181	1.36562	0.20535	1.32383	0.18765	1.30154	0.18448	1.36875	0.143
1.40412	0.19013	1.3659	0.20524	1.32639	0.18625	1.3073	0.18106	1.3698	0.14229
1.40512	0.18961	1.36828	0.20428	1.33158	0.18339	1.3092	0.17988	1.37013	0.14206
1.41239	0.18565	1.3686	0.20415	1.33271	0.18275	1.3125	0.17781	1.3751	0.13869
1.41392	0.18482	1.3706	0.20335	1.33668	0.18045	1.31551	0.17592	1.38011	0.13519
1.41545	0.184	1.37101	0.20316	1.34145	0.17759	1.32064	0.17269	1.3804	0.13499
1.41691	0.1832	1.3763	0.20081	1.34334	0.17645	1.32346	0.1709	1.38164	0.13413
1.41735	0.18297	1.3804	0.19902	1.34629	0.17468	1.32495	0.16995	1.38248	0.13355
1.41769	0.18278	1.38195	0.19833	1.35265	0.17066	1.32927	0.16719	1.3885	0.12937
1.41806	0.18257	1.38284	0.19794	1.35633	0.16831	1.33445	0.16392	1.39675	0.12362
1.41867	0.18222	1.3843	0.1973	1.35728	0.16771	1.33483	0.16368	1.39767	0.12298
1.42067	0.18109	1.38506	0.19696	1.35754	0.16754	1.33533	0.16335	1.39793	0.12279
1.42727	0.17732	1.38582	0.19661	1.35859	0.16685	1.33886	0.16104	1.3984	0.12247
1.43054	0.17539	1.38633	0.19637	1.36009	0.16588	1.34185	0.15911	1.39889	0.12214
1.43107	0.17508	1.39127	0.19399	1.36271	0.16415	1.34562	0.15669	1.39948	0.12174
1.43303	0.17393	1.39275	0.19327	1.36782	0.16078	1.3473	0.15561	1.40172	0.12016
1.43531	0.1726	1.39397	0.19266	1.36891	0.16006	1.34876	0.15462	1.40658	0.11675
1.43672	0.17176	1.39971	0.18985	1.36968	0.15953	1.34957	0.15408	1.41002	0.11438
1.44108	0.16914	1.39994	0.18974	1.37073	0.1588	1.34972	0.154	1.41086	0.1138
1.44709	0.16547	1.40278	0.18834	1.37122	0.15847	1.34985	0.15391	1.41262	0.11254
1.45097	0.1631	1.40358	0.18794	1.37518	0.15574	1.35073	0.15338	1.41476	0.11104
1.45315	0.16178	1.41006	0.18473	1.37616	0.15507	1.35362	0.15164	1.41748	0.10921
1.4555	0.16034	1.41084	0.18433	1.37651	0.15483	1.35469	0.15103	1.42121	0.1067
1.45627	0.15986	1.41199	0.18374	1.3795	0.15278	1.35648	0.14983	1.42388	0.10485
1.45801	0.15881	1.41286	0.18328	1.37995	0.15246	1.35865	0.14837	1.42444	0.10446
1.46109	0.15693	1.41349	0.18296	1.38101	0.15171	1.35907	0.14809	1.42724	0.10252
1.46244	0.15608	1.418	0.1806	1.38276	0.15046	1.35913	0.14805	1.42881	0.10147
1.46628	0.15369	1.42225	0.17837	1.3833	0.15009	1.36081	0.14699	1.43049	0.10035
1.46642	0.1536	1.42767	0.1755	1.38996	0.14536	1.36091	0.14692	1.43481	0.09742
1.46762	0.15286	1.42833	0.17516	1.39169	0.14413	1.36098	0.14688	1.43968	0.09412
1.4677	0.15281	1.42909	0.17475	1.392	0.14391	1.36106	0.14683	1.44203	0.09255
1.46924	0.15186	1.43045	0.17403	1.39658	0.14066	1.37491	0.13833	1.44638	0.08975
1.47181	0.15025	1.43405	0.17208	1.39849	0.13928	1.37706	0.13697	1.44715	0.08926
1.47571	0.14783	1.43658	0.1707	1.40409	0.13526	1.37784	0.13651	1.456	0.08366
1.47609	0.14759	1.43747	0.17022	1.40669	0.1334	1.38073	0.13489	1.45714	0.08293
1.48033	0.14495	1.43769	0.1701	1.41658	0.12624	1.38694	0.13129	1.45763	0.08262
1.48375	0.14284	1.44535	0.16599	1.41977	0.12394	1.38776	0.13083	1.45853	0.08205
1.48826	0.14006	1.4485	0.16429	1.42161	0.12261	1.38846	0.13045	1.45914	0.08168
1.48848	0.13992	1.44884	0.16411	1.42215	0.12222	1.38998	0.12956	1.45936	0.08155
1.48971	0.13917	1.45157	0.16262	1.42218	0.1222	1.39046	0.12928	1.45968	0.08135
1.49154	0.13804	1.45294	0.16188	1.423	0.1216	1.39185	0.12849	1.46022	0.08101
1.4918	0.13788	1.45665	0.15983	1.42388	0.12097	1.39227	0.12826	1.46481	0.07809
1.49186	0.13784	1.45848	0.15882	1.42637	0.11919	1.39327	0.12772	1.46639	0.07716
1.49195	0.13779	1.45934	0.15835	1.43521	0.11285	1.39579	0.12634	1.46897	0.07563
1.49674	0.13485	1.46063	0.15765	1.43557	0.11259	1.39968	0.12437	1.47026	0.07484
1.49973	0.13303	1.46471	0.15544	1.43993	0.1095	1.40049	0.12386	1.47085	0.07448
1.49989	0.13293	1.46958	0.15277	1.44083	0.10887	1.40052	0.12384	1.47273	0.07335
1.50015	0.13277	1.47102	0.15201	1.4479	0.10393	1.40404	0.12187	1.47316	0.07309
		1.47663	0.14901	1.44805	0.10382	1.4041	0.12184	1.47536	0.07179
		1.4819	0.14617	1.44823	0.1037	1.40758	0.11997	1.48183	0.06792
		1.48546	0.14425	1.44965	0.10271	1.40904	0.11924	1.48281	0.06736
		1.48772	0.14303	1.45598	0.09833	1.41008	0.1187	1.48356	0.06694
		1.49354	0.13998	1.45687	0.09772	1.41575	0.11598	1.48713	0.06494
		1.49809	0.1376	1.45967	0.09583	1.41689	0.11543	1.49108	0.06273
		1.5	0.13659	1.46623	0.09139	1.41936	0.11425	1.49295	0.06165
				1.46858	0.0898	1.42215	0.1129	1.49599	0.05997
				1.47605	0.08498	1.42336	0.11232	1.49727	0.05931
				1.47748	0.08406	1.42585	0.11115	1.49996	0.05793
				1.47881	0.08324	1.42868	0.1099	1.5065	0.05459
				1.48009	0.08243	1.42974	0.10944
				1.48096	0.08189	1.43024	0.10921
				1.48303	0.08061	1.43061	0.10905
				1.4861	0.07873	1.4352	0.10714
				1.48949	0.07663	1.43991	0.10526
				1.49057	0.07601	1.44153	0.10467
				1.49334	0.07438	1.44414	0.10363
				1.49634	0.07262	1.44567	0.10305
				1.49998	0.07048	1.44613	0.10291
				1.50073	0.07006	1.45063	0.10135
						1.45198	0.10089
						1.45612	0.09962
						1.45786	0.09901
						1.46072	0.09813
						1.46645	0.0963
						1.46836	0.09577
						1.47016	0.09527
						1.47384	0.09431
						1.47765	0.09338
						1.48292	0.09209
						1.48479	0.09162
						1.48537	0.09147
						1.48712	0.0911
						1.48871	0.09078
						1.48946	0.09067
						1.49045	0.0905
						1.49299	0.08996
						1.49916	0.0889
						1.50003	0.08875

## Sheet: Figure 3b
2-Theta [degrees]	Intensity (a.u.)
20.007	1922.4
20.02	1866.7
20.033	1771.2
20.046	1740.6
20.059	1750.4
20.072	1745.9
20.085	1693.8
20.098	1680.6
20.111	1721.1
20.124	1674.5
20.137	1627.4
20.15	1643.4
20.163	1618.2
20.176	1583.5
20.189	1571.2
20.202	1553.3
20.215	1541.7
20.228	1557.4
20.241	1615.8
20.254	1642.2
20.267	1591.6
20.28	1569.5
20.293	1589.1
20.306	1588.6
20.319	1597.1
20.332	1598.2
20.345	1559.9
20.358	1544.9
20.371	1604.9
20.384	1610.3
20.397	1615.3
20.41	1569.4
20.423	1579.5
20.436	1527.1
20.449	1575
20.462	1568.1
20.475	1579.6
20.488	1576.3
20.501	1577
20.514	1569.4
20.527	1565.5
20.54	1610.1
20.553	1558.7
20.566	1593.4
20.579	1539
20.592	1556.1
20.605	1530.6
20.618	1578.6
20.631	1599.1
20.644	1631.5
20.657	1588
20.67	1547.6
20.683	1492.3
20.696	1522.9
20.709	1563.2
20.722	1553.9
20.735	1532.9
20.748	1549
20.761	1619
20.774	1600.6
20.787	1570.1
20.8	1519.3
20.813	1568.7
20.826	1548.4
20.839	1613.8
20.852	1498.6
20.865	1526.3
20.878	1685.5
20.891	1591.5
20.904	1593.6
20.917	1549
20.93	1448.7
20.943	1557.5
20.956	1519.9
20.969	1499.7
20.982	1558.3
20.995	1550.2
21.008	1519.4
21.021	1566.4
21.034	1560.6
21.047	1639.2
21.06	1620.2
21.073	1568.8
21.086	1588.9
21.099	1606.4
21.112	1598
21.125	1567.8
21.138	1624.5
21.151	1596.2
21.164	1586.2
21.177	1635.3
21.19	1650.5
21.203	1689.5
21.216	1684.5
21.229	1708.8
21.242	1682.4
21.255	1714.2
21.268	1753.4
21.281	1819.6
21.294	1888.9
21.307	1940
21.32	2006.1
21.333	2069.1
21.346	2146.1
21.359	2236.5
21.372	2312.5
21.385	2383.5
21.398	2500.4
21.411	2589.1
21.424	2617.9
21.437	2642.2
21.45	2665
21.463	2708.9
21.476	2756.3
21.489	2768
21.502	2771.9
21.515	2823.6
21.528	2891.8
21.541	2927.3
21.554	2964.7
21.567	2948.1
21.58	2913.1
21.593	3021.2
21.606	3110.7
21.619	3098.7
21.632	3150.3
21.645	3177.9
21.658	3202.7
21.671	3252.7
21.684	3360.1
21.697	3495.2
21.71	3531.7
21.723	3595.9
21.736	3808
21.749	3919
21.762	4080
21.775	4364.4
21.788	4704.9
21.801	4992.8
21.814	5376.4
21.827	5753
21.84	6399.8
21.853	7184.5
21.866	7964.6
21.879	8880.2
21.892	9921
21.905	11408.5
21.918	13217.5
21.931	15242.8
21.944	17967.4
21.957	21018.3
21.97	25100.4
21.983	30174.8
21.996	35438.2
22.009	42482.7
22.022	51150.2
22.035	61509
22.048	73688.9
22.061	87249.6
22.074	102140
22.087	118455
22.1	134829
22.113	149190
22.126	161079
22.139	170891
22.152	173259
22.165	168216
22.178	159484
22.191	146900
22.204	134889
22.217	121010
22.23	107180
22.243	94269.8
22.256	83844.2
22.269	74891.7
22.282	68334.2
22.295	62645.9
22.308	57097
22.321	50288.1
22.334	43913.7
22.347	37177.6
22.36	30966.9
22.373	25794.2
22.386	21024.8
22.399	16684
22.412	13374.3
22.425	10873.5
22.438	9103.4
22.451	7761.6
22.464	6679
22.477	6085.8
22.49	5573.9
22.503	5132.1
22.516	4746.8
22.529	4478.6
22.542	4198.2
22.555	3969.7
22.568	3737.5
22.581	3714.7
22.594	3572.6
22.607	3398.9
22.62	3337.1
22.633	3177.5
22.646	3070.1
22.659	2967.9
22.672	2909
22.685	2944.8
22.698	2883.4
22.711	2805.8
22.724	2736.5
22.737	2654.4
22.75	2649.7
22.763	2634.1
22.776	2588.6
22.789	2518.1
22.802	2391.3
22.815	2327.3
22.828	2327.8
22.841	2363.1
22.854	2355.1
22.867	2298.9
22.88	2314.1
22.893	2317.6
22.906	2263
22.919	2192.5
22.932	2254.4
22.945	2275.4
22.958	2222.1
22.971	2238.1
22.984	2149.1
22.997	2128.9
23.01	2079
23.023	2126.6
23.036	2125.9
23.049	2118.6
23.062	2129.5
23.075	2033.2
23.088	2030.4
23.101	2070.5
23.114	2114
23.127	2056.8
23.14	2044.5
23.153	2009.4
23.166	2031.4
23.179	2075.8
23.192	1998.2
23.205	1944.3
23.218	1931.9
23.231	1938.4
23.244	1979.1
23.257	1902.4
23.27	1903.7
23.283	1874
23.296	1932.5
23.309	1921
23.322	1922.1
23.335	1993.5
23.348	1897.1
23.361	1871.4
23.374	1815.1
23.387	1877.2
23.4	1875.6
23.413	1776.8
23.426	1861.2
23.439	1827.9
23.452	1902.9
23.465	1843.5
23.478	1790
23.491	1827.9
23.504	1844.4
23.517	1805
23.53	1851.1
23.543	1850.3
23.556	1749.4
23.569	1799.4
23.582	1749.9
23.595	1844.9
23.608	1810.2
23.621	1825.8
23.634	1761.7
23.647	1757.8
23.66	1784.3
23.673	1754
23.686	1715.7
23.699	1748.9
23.712	1805.4
23.725	1771.8
23.738	1751.4
23.751	1705.7
23.764	1719.7
23.777	1716.7
23.79	1682.5
23.803	1672
23.816	1707.5
23.829	1723.1
23.842	1728.9
23.855	1712.3
23.868	1714.3
23.881	1779
23.894	1735.6
23.907	1679.4
23.92	1660
23.933	1669
23.946	1648.3
23.959	1686.3
23.972	1718
23.985	1670.8
23.998	1676.9
24.011	1664.5
24.024	1659.2
24.037	1680.9
24.05	1648.5
24.063	1652.7
24.076	1653.1
24.089	1670.8
24.102	1714.5
24.115	1704.1
24.128	1665.2
24.141	1631.8
24.154	1666.5
24.167	1688
24.18	1643.6
24.193	1658.9
24.206	1703.8
24.219	1696.5
24.232	1649.7
24.245	1626.4
24.258	1653.7
24.271	1654.5
24.284	1629.3
24.297	1564.8
24.31	1544.8
24.323	1550.8
24.336	1589.5
24.349	1580.9
24.362	1529
24.375	1564.1
24.388	1639.2
24.401	1607
24.414	1586.1
24.427	1579.5
24.44	1467.7
24.453	1511.7
24.466	1551.3
24.479	1542.2
24.492	1482
24.505	1486.4
24.518	1497.2
24.531	1482.8
24.544	1547
24.557	1532.4
24.57	1556.7
24.583	1526.6
24.596	1495.8
24.609	1513.6
24.622	1502.8
24.635	1492.9
24.648	1427.3
24.661	1507.6
24.674	1459.2
24.687	1491.6
24.7	1530.3
24.713	1495.7
24.726	1465.2
24.739	1471.6
24.752	1501.5
24.765	1448
24.778	1355
24.791	1470.6
24.804	1485.6
24.817	1503.3
24.83	1480.2
24.843	1451.7
24.856	1447.2
24.869	1468.2
24.882	1359.8
24.895	1378.7
24.908	1463
24.921	1417.5
24.934	1440.5
24.947	1377
24.96	1379.6
24.973	1405.5
24.986	1390.1
24.999	1458.3
25.012	1437.5
25.025	1445.8
25.038	1416
25.051	1378.9
25.064	1369.5
25.077	1387.3
25.09	1400.5
25.103	1419.3
25.116	1438.2
25.129	1419.2
25.142	1342.4
25.155	1357.8
25.168	1403.7
25.181	1360.1
25.194	1362.9
25.207	1383
25.22	1368.4
25.233	1400.8
25.246	1384.8
25.259	1364.5
25.272	1358
25.285	1367.5
25.298	1386.5
25.311	1339.9
25.324	1328.4
25.337	1359.3
25.35	1377.4
25.363	1377.4
25.376	1352.3
25.389	1327.1
25.402	1312.3
25.415	1318.6
25.428	1319.2
25.441	1287.2
25.454	1327.6
25.467	1363.5
25.48	1274.7
25.493	1266.7
25.506	1354
25.519	1408
25.532	1411.6
25.545	1352.9
25.558	1339.2
25.571	1348.7
25.584	1328.8
25.597	1281.2
25.61	1286
25.623	1249.5
25.636	1209.7
25.649	1252.4
25.662	1300.6
25.675	1297.4
25.688	1306.7
25.701	1292.3
25.714	1299.6
25.727	1314.9
25.74	1282.5
25.753	1302.9
25.766	1283.8
25.779	1279.4
25.792	1228.2
25.805	1221.1
25.818	1273.5
25.831	1333.1
25.844	1348.9
25.857	1336.5
25.87	1319.9
25.883	1295.1
25.896	1281
25.909	1293.4
25.922	1243.4
25.935	1215.2
25.948	1265
25.961	1248.8
25.974	1275.8
25.987	1250.5
26	1255.7
26.013	1221.5
26.026	1289.4
26.039	1220.8
26.052	1213.5
26.065	1184.8
26.078	1295.7
26.091	1290.1
26.104	1305.6
26.117	1247.9
26.13	1203.9
26.143	1207.7
26.156	1195.8
26.169	1210.8
26.182	1195.5
26.195	1204
26.208	1285
26.221	1198.9
26.234	1194
26.247	1184.6
26.26	1170.1
26.273	1158.7
26.286	1210.7
26.299	1198.6
26.312	1213.7
26.325	1214
26.338	1166.6
26.351	1145.5
26.364	1201.5
26.377	1253.4
26.39	1172.1
26.403	1170
26.416	1194.5
26.429	1205.1
26.442	1206.3
26.455	1142.8
26.468	1177.9
26.481	1201.9
26.494	1203.7
26.507	1245.2
26.52	1261.7
26.533	1219
26.546	1166.9
26.559	1160.7
26.572	1148.4
26.585	1177.9
26.598	1166.8
26.611	1101.2
26.624	1142.1
26.637	1169.2
26.65	1152.6
26.663	1162.9
26.676	1140.2
26.689	1172.4
26.702	1164.6
26.715	1142.7
26.728	1171.5
26.741	1168
26.754	1157.4
26.767	1136.1
26.78	1130
26.793	1152.4
26.806	1152.9
26.819	1124
26.832	1108
26.845	1116
26.858	1143.8
26.871	1129.3
26.884	1108.8
26.897	1153.4
26.91	1164.3
26.923	1097.2
26.936	1151.5
26.949	1169.7
26.962	1163.5
26.975	1130
26.988	1154.9
27.001	1121.6
27.014	1144.2
27.027	1141.6
27.04	1141.6
27.053	1116.4
27.066	1146.7
27.079	1149.4
27.092	1114.4
27.105	1073.2
27.118	1135.6
27.131	1144.1
27.144	1130.8
27.157	1115.1
27.17	1148.7
27.183	1146.5
27.196	1130.9
27.209	1072.9
27.222	1188.3
27.235	1100.8
27.248	1118.8
27.261	1143
27.274	1068.3
27.287	1086.9
27.3	1145.7
27.313	1113.9
27.326	1127.9
27.339	1103.5
27.352	1090
27.365	1091
27.378	1090.3
27.391	1153.7
27.404	1209.2
27.417	1138.8
27.43	1141.8
27.443	1074.1
27.456	1116.4
27.469	1106.8
27.482	1117.1
27.495	1105.2
27.508	1194.6
27.521	1145.7
27.534	1131.9
27.547	1100.3
27.56	1089.1
27.573	1101.7
27.586	1101.5
27.599	1126.9
27.612	1095.6
27.625	1080.6
27.638	1137.1
27.651	1106.4
27.664	1052.5
27.677	1030.9
27.69	1087.8
27.703	1134.8
27.716	1115.6
27.729	1113.4
27.742	1132.7
27.755	1095.2
27.768	1058.9
27.781	1090.8
27.794	1100.4
27.807	1090.9
27.82	1098
27.833	1076.7
27.846	1120
27.859	1141.4
27.872	1088.2
27.885	1058.1
27.898	1028.4
27.911	1026.2
27.924	1035.8
27.937	1071.5
27.95	1103.7
27.963	1061.1
27.976	1072.3
27.989	1057.6
28.002	1065
28.015	1069.4
28.028	1076.4
28.041	1076.1
28.054	1059.9
28.067	1062.2
28.08	1039.9
28.093	1056.4
28.106	1086.5
28.119	1093.8
28.132	1040.1
28.145	1041.2
28.158	1062.8
28.171	1036.4
28.184	1041.4
28.197	1007.5
28.21	995.9
28.223	977
28.236	1008.4
28.249	1043.5
28.262	1031
28.275	1040.6
28.288	1048.6
28.301	1018.3
28.314	1023.3
28.327	1035.8
28.34	1011.1
28.353	1045.1
28.366	1024.2
28.379	990.2
28.392	980.8
28.405	1016.4
28.418	1053.5
28.431	976
28.444	987.7
28.457	1051.8
28.47	1041.3
28.483	1029.4
28.496	987.3
28.509	1005.7
28.522	1036.3
28.535	1002.9
28.548	948.1
28.561	1024.2
28.574	990.5
28.587	988.8
28.6	1018.7
28.613	1003.6
28.626	1029.4
28.639	1053.1
28.652	1011.5
28.665	1028.4
28.678	1088.4
28.691	1039.9
28.704	994.3
28.717	1036.3
28.73	964
28.743	1037.2
28.756	1057.2
28.769	1020.3
28.782	974.1
28.795	1017.2
28.808	961.6
28.821	969.6
28.834	990.7
28.847	1013.3
28.86	1030
28.873	1041.5
28.886	956.7
28.899	989.3
28.912	980.5
28.925	975.4
28.938	948.1
28.951	963.7
28.964	945.2
28.977	1027.7
28.99	988.4
29.003	964.6
29.016	965.3
29.029	970.5
29.042	989.6
29.055	979.3
29.068	943.7
29.081	1016
29.094	1032.9
29.107	990
29.12	1018.6
29.133	1036
29.146	1013.7
29.159	984.9
29.172	1003.6
29.185	1010.6
29.198	1009.3
29.211	982.9
29.224	952.7
29.237	966.7
29.25	965.9
29.263	986.9
29.276	980.8
29.289	932.5
29.302	899.6
29.315	938.1
29.328	966.5
29.341	962.7
29.354	959.6
29.367	975.2
29.38	984.6
29.393	936.6
29.406	928.8
29.419	927.7
29.432	906
29.445	929.5
29.458	941.1
29.471	918.6
29.484	905.2
29.497	911.6
29.51	919.3
29.523	915.1
29.536	918.4
29.549	970.3
29.562	958.6
29.575	928.4
29.588	965.4
29.601	960
29.614	944.1
29.627	993.7
29.64	963.7
29.653	902.9
29.666	912.4
29.679	928.7
29.692	938.3
29.705	941.3
29.718	971.9
29.731	977
29.744	951.6
29.757	919.9
29.77	881.2
29.783	832.3
29.796	878
29.809	880.2
29.822	894.8
29.835	910.7
29.848	930.6
29.861	856.1
29.874	932.7
29.887	953.3
29.9	915.6
29.913	911.2
29.926	915.2
29.939	931.7
29.952	909
29.965	931
29.978	900.2
29.991	909.8
30.004	895
30.017	891
30.03	909.6
30.043	932.3
30.056	913.8
30.069	877.8
30.082	871.3
30.095	893.4
30.108	905.1
30.121	877.7
30.134	893.9
30.147	858.5
30.16	889.3
30.173	951.6
30.186	912.6
30.199	916.9
30.212	876
30.225	913
30.238	921.2
30.251	932.4
30.264	893.3
30.277	902
30.29	859.2
30.303	940.3
30.316	952.7
30.329	911.1
30.342	922.8
30.355	922.2
30.368	935.6
30.381	902.1
30.394	923.3
30.407	917.5
30.42	882
30.433	903
30.446	869.9
30.459	875.1
30.472	910.3
30.485	888.7
30.498	864.4
30.511	897.8
30.524	902.3
30.537	894.2
30.55	880.1
30.563	893.8
30.576	914.1
30.589	901.7
30.602	891
30.615	888.3
30.628	854
30.641	871.9
30.654	930.6
30.667	889.6
30.68	827.7
30.693	853.4
30.706	890.3
30.719	867.5
30.732	850.8
30.745	889.3
30.758	915.7
30.771	907.3
30.784	887.9
30.797	888
30.81	891.3
30.823	875.8
30.836	891.8
30.849	881.8
30.862	891.5
30.875	872.9
30.888	848.1
30.901	848.8
30.914	881.8
30.927	900.7
30.94	905.9
30.953	919.5
30.966	872.6
30.979	882.1
30.992	882.7
31.005	843
31.018	851.2
31.031	833.7
31.044	837.7
31.057	873.4
31.07	871.8
31.083	821.4
31.096	818.4
31.109	851.5
31.122	912.6
31.135	909.4
31.148	910.2
31.161	931.4
31.174	876.7
31.187	887
31.2	851.1
31.213	862
31.226	855.1
31.239	924.2
31.252	909.7
31.265	865.4
31.278	898.9
31.291	860
31.304	862.3
31.317	900
31.33	905.9
31.343	913.8
31.356	924.7
31.369	953.8
31.382	940.8
31.395	948.5
31.408	949.9
31.421	1003.3
31.434	1011.6
31.447	1042.6
31.46	1069.1
31.473	1109.8
31.486	1142.8
31.499	1254.5
31.512	1311.1
31.525	1375.1
31.538	1455.7
31.551	1576.6
31.564	1666.5
31.577	1731.6
31.59	1938.5
31.603	2002.5
31.616	2149.4
31.629	2205.7
31.642	2301.6
31.655	2277.2
31.668	2305.5
31.681	2364.8
31.694	2312.7
31.707	2276.6
31.72	2133.3
31.733	2010.4
31.746	1947.1
31.759	1844.7
31.772	1823.2
31.785	1678.4
31.798	1489.9
31.811	1417.3
31.824	1334.3
31.837	1253.9
31.85	1165.1
31.863	1124.8
31.876	1079.8
31.889	979.5
31.902	967.6
31.915	975.2
31.928	966.1
31.941	909.1
31.954	875.7
31.967	905
31.98	899.6
31.993	867.8
32.006	824.6
32.019	819.7
32.032	830.4
32.045	820.4
32.058	826.6
32.071	822.6
32.084	822.7
32.097	846.2
32.11	852.7
32.123	839.3
32.136	804.9
32.149	801.5
32.162	818.8
32.175	829.5
32.188	780.3
32.201	778.7
32.214	768.3
32.227	753.7
32.24	779.6
32.253	803.9
32.266	794.7
32.279	766.4
32.292	736.5
32.305	737.1
32.318	726.3
32.331	770.1
32.344	788
32.357	730.9
32.37	763.5
32.383	801.8
32.396	732.7
32.409	763.7
32.422	758.6
32.435	744.5
32.448	768.6
32.461	756.6
32.474	789.4
32.487	836.6
32.5	756.7
32.513	748.7
32.526	695.2
32.539	733.7
32.552	730.2
32.565	736.3
32.578	781.4
32.591	738.6
32.604	759.6
32.617	796.6
32.63	735.2
32.643	727.1
32.656	736.8
32.669	762.1
32.682	759.2
32.695	717.3
32.708	709.4
32.721	753.5
32.734	763.4
32.747	774
32.76	722.9
32.773	739.2
32.786	717.4
32.799	781.7
32.812	762
32.825	753.6
32.838	739.6
32.851	749.4
32.864	761
32.877	731.5
32.89	741.6
32.903	750.7
32.916	720.9
32.929	732.8
32.942	748.9
32.955	716.8
32.968	720.5
32.981	737.7
32.994	724
33.007	714.2
33.02	710.2
33.033	677.3
33.046	718.7
33.059	682.1
33.072	716.9
33.085	723.7
33.098	719.2
33.111	727.5
33.124	732.1
33.137	738.3
33.15	749.4
33.163	769.7
33.176	741.1
33.189	721.6
33.202	716.8
33.215	726.7
33.228	747.9
33.241	735.5
33.254	710.6
33.267	713.7
33.28	722.5
33.293	689.6
33.306	690.2
33.319	711.8
33.332	682.2
33.345	695.7
33.358	719.3
33.371	720.5
33.384	749.6
33.397	742.8
33.41	712.4
33.423	707.9
33.436	728.4
33.449	723.1
33.462	704.7
33.475	699.5
33.488	721.8
33.501	756.2
33.514	782.8
33.527	718
33.54	693.3
33.553	701.6
33.566	703.5
33.579	733.6
33.592	699.2
33.605	711.3
33.618	715.9
33.631	722.2
33.644	697
33.657	681.3
33.67	702.6
33.683	701.3
33.696	668.3
33.709	669.7
33.722	694.8
33.735	710.1
33.748	711.6
33.761	687.8
33.774	705.9
33.787	699.2
33.8	658.8
33.813	702.9
33.826	729.9
33.839	716.5
33.852	695.3
33.865	657.7
33.878	688.8
33.891	706.9
33.904	703.8
33.917	733.9
33.93	727.7
33.943	654.4
33.956	727.9
33.969	732.9
33.982	641.3
33.995	669.5
34.008	625.6
34.021	677.2
34.034	704.1
34.047	652
34.06	651.5
34.073	669
34.086	687.8
34.099	717.1
34.112	705.4
34.125	656.8
34.138	645.6
34.151	708.5
34.164	717.7
34.177	730.9
34.19	716.3
34.203	701.6
34.216	680.9
34.229	657.4
34.242	696.5
34.255	682
34.268	664
34.281	687.5
34.294	663.6
34.307	647.4
34.32	658
34.333	656.7
34.346	678
34.359	666
34.372	654.3
34.385	659.9
34.398	681.1
34.411	703.1
34.424	700.6
34.437	657.9
34.45	643.5
34.463	641.2
34.476	684.2
34.489	706.4
34.502	671.9
34.515	679.3
34.528	697.7
34.541	683.2
34.554	658.2
34.567	675.6
34.58	676.5
34.593	647.5
34.606	681.6
34.619	715.2
34.632	702.5
34.645	679.8
34.658	668.4
34.671	677.2
34.684	677.4
34.697	684.5
34.71	699.8
34.723	669.9
34.736	629.2
34.749	652.3
34.762	656.6
34.775	646.1
34.788	681.7
34.801	653.4
34.814	607.2
34.827	659.4
34.84	689.5
34.853	660.7
34.866	684.4
34.879	699.4
34.892	665
34.905	649.9
34.918	660.5
34.931	658.5
34.944	652.8
34.957	652.9
34.97	686.8
34.983	643.1
34.996	677.2
35.009	608.5
35.022	642.6
35.035	661.3
35.048	647.7
35.061	680.7
35.074	682
35.087	662.5
35.1	657.6
35.113	600.2
35.126	675.9
35.139	620.2
35.152	673.1
35.165	599.5
35.178	639
35.191	657.7
35.204	674
35.217	674.2
35.23	682.5
35.243	640.8
35.256	568.5
35.269	600.4
35.282	668.1
35.295	656.5
35.308	680.8
35.321	659.4
35.334	648.7
35.347	682.2
35.36	666.7
35.373	631.6
35.386	652.1
35.399	666.5
35.412	629.6
35.425	630
35.438	636.1
35.451	617.6
35.464	639.8
35.477	635.1
35.49	609.4
35.503	599.2
35.516	645.6
35.529	631.3
35.542	638.7
35.555	628.5
35.568	610.4
35.581	681.2
35.594	646
35.607	632.7
35.62	623.9
35.633	645.8
35.646	638.2
35.659	620.4
35.672	638.3
35.685	667.6
35.698	661.3
35.711	645.9
35.724	678.8
35.737	680
35.75	658.2
35.763	633.2
35.776	604.3
35.789	594.8
35.802	633.4
35.815	629.3
35.828	630.6
35.841	642.8
35.854	644.6
35.867	646.7
35.88	634.8
35.893	635.6
35.906	633.1
35.919	616.7
35.932	627.2
35.945	639.9
35.958	645.8
35.971	657.9
35.984	655.7
35.997	652.9
36.01	631.8
36.023	617.3
36.036	622.6
36.049	650.8
36.062	674.6
36.075	638.7
36.088	632
36.101	608.9
36.114	634.7
36.127	626.9
36.14	625.6
36.153	662.1
36.166	648
36.179	646.6
36.192	614.4
36.205	655.3
36.218	644.7
36.231	669.2
36.244	666.5
36.257	637.8
36.27	645.7
36.283	643.7
36.296	614.8
36.309	628.1
36.322	639.1
36.335	644.4
36.348	622
36.361	626.8
36.374	648.4
36.387	612.8
36.4	605.2
36.413	604.6
36.426	589.1
36.439	624.7
36.452	611.1
36.465	605.1
36.478	660.1
36.491	658.8
36.504	617.2
36.517	644.2
36.53	616.3
36.543	583.9
36.556	570
36.569	662.1
36.582	685.5
36.595	620
36.608	606.5
36.621	621.2
36.634	651.2
36.647	607.4
36.66	630.7
36.673	593.8
36.686	654
36.699	618.2
36.712	617.4
36.725	629.3
36.738	606.9
36.751	615.8
36.764	628.9
36.777	591.1
36.79	603.5
36.803	612.1
36.816	619.4
36.829	644.8
36.842	640.8
36.855	631.1
36.868	632
36.881	618
36.894	583.3
36.907	595
36.92	616.7
36.933	657.6
36.946	591.9
36.959	614.1
36.972	667.7
36.985	654.8
36.998	621.5
37.011	628.6
37.024	620
37.037	613.2
37.05	588.2
37.063	616.2
37.076	618.1
37.089	636.6
37.102	633
37.115	607.3
37.128	613.1
37.141	639.3
37.154	646.4
37.167	635.2
37.18	642.5
37.193	644.3
37.206	605.8
37.219	582.9
37.232	605.5
37.245	641.9
37.258	651.9
37.271	625.7
37.284	642.1
37.297	661
37.31	631.2
37.323	633.9
37.336	665.2
37.349	677.6
37.362	638.3
37.375	608.6
37.388	588.6
37.401	604.4
37.414	648.4
37.427	650.3
37.44	622
37.453	584.9
37.466	627.5
37.479	619.8
37.492	604.7
37.505	630.7
37.518	623.1
37.531	621.9
37.544	616.6
37.557	638.9
37.57	646.6
37.583	639.9
37.596	605.9
37.609	640.1
37.622	627.9
37.635	640.9
37.648	617.7
37.661	600.5
37.674	627.5
37.687	632
37.7	571.2
37.713	592.2
37.726	637.4
37.739	618.8
37.752	573.8
37.765	603.9
37.778	610.6
37.791	564.1
37.804	565.1
37.817	549.3
37.83	609.9
37.843	640.7
37.856	571.3
37.869	606.9
37.882	627.8
37.895	577.1
37.908	603.1
37.921	621.3
37.934	652.4
37.947	593.9
37.96	607.6
37.973	659.5
37.986	603.1
37.999	584.4
38.012	612.3
38.025	606.3
38.038	598
38.051	588.4
38.064	598
38.077	657.1
38.09	601.6
38.103	603.6
38.116	602.1
38.129	648.2
38.142	580.2
38.155	586.3
38.168	618.6
38.181	591.8
38.194	593
38.207	591.8
38.22	595.8
38.233	631.9
38.246	627.2
38.259	602.5
38.272	594.3
38.285	613.7
38.298	614.3
38.311	615.9
38.324	606.6
38.337	620.5
38.35	613.7
38.363	588.7
38.376	611.2
38.389	614.8
38.402	583.9
38.415	593.3
38.428	605.4
38.441	593
38.454	627.4
38.467	638.2
38.48	611.6
38.493	618.6
38.506	616.7
38.519	616.1
38.532	608.8
38.545	587.5
38.558	599.3
38.571	625.5
38.584	618.3
38.597	575.6
38.61	586.6
38.623	618.7
38.636	605.6
38.649	619.9
38.662	623.1
38.675	589
38.688	587.7
38.701	611
38.714	617.2
38.727	599.6
38.74	611
38.753	598
38.766	594
38.779	581.3
38.792	592
38.805	610.3
38.818	608.3
38.831	628.3
38.844	604.7
38.857	638.3
38.87	639.7
38.883	656
38.896	665.1
38.909	638.6
38.922	610.3
38.935	619.9
38.948	589.1
38.961	610.2
38.974	594
38.987	586.6
39	616.1
39.013	663.6
39.026	623.8
39.039	560.1
39.052	620.3
39.065	616.4
39.078	639.3
39.091	608.6
39.104	645.4
39.117	631.4
39.13	558.8
39.143	634.9
39.156	629.4
39.169	593.2
39.182	618.9
39.195	673.2
39.208	603.7
39.221	654.2
39.234	670.3
39.247	612.3
39.26	594
39.273	577.2
39.286	626.4
39.299	615.6
39.312	625.7
39.325	636.8
39.338	600.3
39.351	591.5
39.364	660.4
39.377	636.4
39.39	601.5
39.403	567
39.416	634.6
39.429	634
39.442	643.6
39.455	622.6
39.468	599.7
39.481	611.9
39.494	612.5
39.507	611
39.52	613.2
39.533	625.6
39.546	682.4
39.559	634.3
39.572	607.4
39.585	623.1
39.598	605.6
39.611	620.1
39.624	626.4
39.637	615.2
39.65	623.1
39.663	623.7
39.676	646.6
39.689	644.1
39.702	624.8
39.715	626.5
39.728	668.6
39.741	665.3
39.754	592.2
39.767	583.8
39.78	593.4
39.793	619.2
39.806	620.7
39.819	581.8
39.832	602
39.845	633.4
39.858	631.2
39.871	615.6
39.884	609.6
39.897	615
39.91	617.6
39.923	629.6
39.936	657
39.949	650.7
39.962	623.2
39.975	635.6
39.988	636.6
40.001	655.5
40.014	663.1
40.027	649.8
40.04	617.9
40.053	657.7
40.066	635.7
40.079	633.6
40.092	635.6
40.105	635.3
40.118	627.1
40.131	622.2
40.144	635
40.157	632.5
40.17	635.2
40.183	636.7
40.196	620.6
40.209	614.8
40.222	698.4
40.235	672.7
40.248	646.2
40.261	664
40.274	655.3
40.287	641.2
40.3	671.9
40.313	687.5
40.326	715.9
40.339	699.2
40.352	634.9
40.365	675.1
40.378	645.3
40.391	631.5
40.404	698
40.417	652.8
40.43	652
40.443	696
40.456	697.9
40.469	735
40.482	733.7
40.495	666.4
40.508	730
40.521	671.6
40.534	682.5
40.547	704.9
40.56	705.1
40.573	722.8
40.586	750.8
40.599	783.2
40.612	777
40.625	798.4
40.638	825.8
40.651	848.2
40.664	866.6
40.677	827.1
40.69	838.6
40.703	847.8
40.716	818.5
40.729	804.7
40.742	770
40.755	765.2
40.768	791.9
40.781	773.4
40.794	744.6
40.807	709.3
40.82	722.4
40.833	787.4
40.846	754.3
40.859	704.6
40.872	690.2
40.885	686.2
40.898	707
40.911	763
40.924	775.7
40.937	773.6
40.95	766.6
40.963	769.6
40.976	765.2
40.989	732.9
41.002	708.7
41.015	711.8
41.028	692.3
41.041	693.5
41.054	687.7
41.067	658.5
41.08	635.5
41.093	650.7
41.106	662.5
41.119	643.1
41.132	631.5
41.145	605.1
41.158	633.2
41.171	645
41.184	610.1
41.197	652.9
41.21	668.1
41.223	663.5
41.236	683.4
41.249	687.9
41.262	696.1
41.275	678.1
41.288	655.8
41.301	652.1
41.314	636.8
41.327	613.5
41.34	605.5
41.353	616.3
41.366	645.7
41.379	646.3
41.392	654.6
41.405	642.8
41.418	667.2
41.431	644.9
41.444	645.1
41.457	661.5
41.47	647.7
41.483	642.9
41.496	611
41.509	619.8
41.522	645.3
41.535	632.2
41.548	656.3
41.561	617.6
41.574	615.1
41.587	640.8
41.6	661.4
41.613	606.3
41.626	605
41.639	627.8
41.652	641.8
41.665	597.6
41.678	647.7
41.691	644.1
41.704	632.1
41.717	608.1
41.73	625.2
41.743	628.5
41.756	615
41.769	585.3
41.782	646
41.795	647
41.808	675.8
41.821	673.1
41.834	637
41.847	617.7
41.86	656
41.873	643.9
41.886	632.7
41.899	589.6
41.912	630.7
41.925	617.9
41.938	584.8
41.951	594.2
41.964	664.9
41.977	606.9
41.99	612.2
42.003	628.5
42.016	620.2
42.029	613.9
42.042	600
42.055	631.5
42.068	658.2
42.081	629.3
42.094	615.4
42.107	588.8
42.12	605.9
42.133	617
42.146	574.7
42.159	586.5
42.172	593.4
42.185	591.3
42.198	604.2
42.211	607.3
42.224	614.8
42.237	648.2
42.25	636.2
42.263	615.6
42.276	625.3
42.289	649.2
42.302	644.9
42.315	627.5
42.328	629.1
42.341	639.3
42.354	637.8
42.367	638
42.38	642.1
42.393	602.1
42.406	604.4
42.419	602.9
42.432	603.4
42.445	650.2
42.458	657.1
42.471	638.7
42.484	621
42.497	611.9
42.51	617.2
42.523	624.6
42.536	625.5
42.549	630.4
42.562	649.2
42.575	621.8
42.588	590.8
42.601	620.1
42.614	601.2
42.627	582.2
42.64	603.1
42.653	642
42.666	637.1
42.679	594.7
42.692	591.8
42.705	615.3
42.718	631.3
42.731	589.6
42.744	602.9
42.757	618.3
42.77	610
42.783	604
42.796	600.2
42.809	625.9
42.822	647.1
42.835	616
42.848	624.2
42.861	640.4
42.874	638
42.887	636
42.9	625.8
42.913	620.8
42.926	597
42.939	601.4
42.952	624.1
42.965	579
42.978	631.1
42.991	654.1
43.004	601.8
43.017	578.9
43.03	615.5
43.043	575.3
43.056	562.7
43.069	580.6
43.082	601.1
43.095	604.1
43.108	612
43.121	583.3
43.134	621.2
43.147	655.9
43.16	646.4
43.173	631.8
43.186	616.9
43.199	629
43.212	628.2
43.225	626.2
43.238	667.4
43.251	623.9
43.264	639.1
43.277	624.6
43.29	606.5
43.303	676.3
43.316	647
43.329	644
43.342	675.4
43.355	639
43.368	706.7
43.381	654
43.394	694.4
43.407	686.3
43.42	719.3
43.433	647.8
43.446	688.2
43.459	659.3
43.472	707.8
43.485	744
43.498	750.1
43.511	762.1
43.524	770.4
43.537	803.6
43.55	815
43.563	814.3
43.576	833.6
43.589	890.8
43.602	865.1
43.615	858.1
43.628	906.5
43.641	960
43.654	999.5
43.667	965
43.68	958.1
43.693	990
43.706	1036
43.719	1041.9
43.732	1030.5
43.745	1071.8
43.758	1088.9
43.771	1067.1
43.784	1056
43.797	1049.3
43.81	1039.8
43.823	1081.8
43.836	1143.7
43.849	1123.4
43.862	1092.8
43.875	1094.1
43.888	1108.5
43.901	1157
43.914	1165.2
43.927	1164.5
43.94	1169.9
43.953	1145.7
43.966	1144.6
43.979	1144.4
43.992	1181.5
44.005	1167.5
44.018	1172.4
44.031	1196.3
44.044	1187
44.057	1170.8
44.07	1185.5
44.083	1191.9
44.096	1257.4
44.109	1208.9
44.122	1256
44.135	1214.8
44.148	1192.1
44.161	1168.6
44.174	1236.3
44.187	1196.8
44.2	1193.5
44.213	1210.7
44.226	1237.9
44.239	1260.3
44.252	1320.6
44.265	1234.1
44.278	1187.2
44.291	1292.5
44.304	1238.9
44.317	1219.9
44.33	1254.9
44.343	1251.5
44.356	1215.6
44.369	1328.4
44.382	1285.5
44.395	1269.2
44.408	1393.1
44.421	1273.3
44.434	1409.3
44.447	1323
44.46	1330.7
44.473	1422.9
44.486	1391
44.499	1405.9
44.512	1478.4
44.525	1445.4
44.538	1508.3
44.551	1502.4
44.564	1511.7
44.577	1612.2
44.59	1596.5
44.603	1639.2
44.616	1680.9
44.629	1704.6
44.642	1838.1
44.655	1838.8
44.668	1895.3
44.681	1979.5
44.694	2039.6
44.707	2145.3
44.72	2231.2
44.733	2304.4
44.746	2495.1
44.759	2609.2
44.772	2740.6
44.785	2832.4
44.798	3155
44.811	3302.8
44.824	3604
44.837	3915.1
44.85	4239.8
44.863	4617.3
44.876	4988.2
44.889	5382.9
44.902	5952
44.915	6649.5
44.928	7438
44.941	8290.9
44.954	9165.9
44.967	10163.9
44.98	11366.1
44.993	12764.2
45.006	14249.3
45.019	15885.5
45.032	17835
45.045	19956.1
45.058	22319.9
45.071	24736.1
45.084	27454.2
45.097	30523.5
45.11	33674.6
45.123	37393.8
45.136	41547.6
45.149	46279.2
45.162	51584
45.175	57101.6
45.188	63084.2
45.201	69094.9
45.214	74690.6
45.227	78987.3
45.24	81806.3
45.253	83133.9
45.266	81973.5
45.279	80014.2
45.292	77851.4
45.305	75459.5
45.318	74147.4
45.331	72173.3
45.344	70186.8
45.357	67823.8
45.37	65544.2
45.383	61862
45.396	57804.5
45.409	54557.7
45.422	50546.9
45.435	47637.4
45.448	44937.9
45.461	42493.4
45.474	40706.4
45.487	39096.1
45.5	37910.7
45.513	37266.1
45.526	36735.9
45.539	36662.2
45.552	36679.3
45.565	36379.7
45.578	35924.6
45.591	35258
45.604	33106.4
45.617	30474.7
45.63	28027.3
45.643	25256.4
45.656	22770.9
45.669	20971.2
45.682	19822.9
45.695	18044.3
45.708	16897.9
45.721	15433.1
45.734	14065.8
45.747	12114.3
45.76	10313
45.773	8854.7
45.786	7559.1
45.799	6318.2
45.812	5482.8
45.825	4786.7
45.838	4335.7
45.851	3825.3
45.864	3489.3
45.877	3193.8
45.89	2978.7
45.903	2824.8
45.916	2632
45.929	2553.1
45.942	2329.9
45.955	2211.1
45.968	2124
45.981	2063.6
[truncated: 1,077 more rows]

## Sheet: Figure 3c
KNN-based and lead materials	d33 (pC/N)
LF4	400
CZ5	357
BNKZ	355
Ta-BNN	435
This work	680
PZT	583
PMN-28PT	1250

## Sheet: Figure 3g
Frequency (Hz)	Impendence(Ω)	Frequency (Hz)	Phase (°)
2000000	6.54451	2000000	-81.5808
2012500	6.48503	2012500	-81.4785
2025000	6.45438	2025000	-81.399
2037500	6.39754	2037500	-81.7686
2050000	6.31323	2050000	-81.953
2062500	6.24659	2062500	-82.0568
2075000	6.17636	2075000	-82.1214
2087500	6.11216	2087500	-82.2596
2100000	6.03552	2100000	-82.4678
2112500	5.95223	2112500	-82.5092
2125000	5.88611	2125000	-82.521
2137500	5.82661	2137500	-82.6389
2150000	5.74523	2150000	-82.8628
2162500	5.6647	2162500	-82.836
2175000	5.58847	2175000	-82.7759
2187500	5.51124	2187500	-82.6211
2200000	5.48323	2200000	-82.371
2212500	5.43603	2212500	-82.6862
2225000	5.37149	2225000	-82.8726
2237500	5.30852	2237500	-82.9723
2250000	5.23621	2250000	-83.2623
2262500	5.15594	2262500	-83.3204
2275000	5.08145	2275000	-83.3167
2287500	5.01459	2287500	-83.2905
2300000	4.95037	2300000	-83.3141
2312500	4.88694	2312500	-83.3671
2325000	4.81826	2325000	-83.4372
2337500	4.7504	2337500	-83.4761
2350000	4.68233	2350000	-83.4931
2362500	4.61405	2362500	-83.5093
2375000	4.5475	2375000	-83.4693
2387500	4.48286	2387500	-83.4874
2400000	4.41839	2400000	-83.4757
2412500	4.35291	2412500	-83.5123
2425000	4.28556	2425000	-83.4981
2437500	4.22006	2437500	-83.5263
2450000	4.15237	2450000	-83.5431
2462500	4.08719	2462500	-83.4868
2475000	4.02047	2475000	-83.4945
2487500	3.95417	2487500	-83.4762
2500000	3.88808	2500000	-83.5138
2512500	3.82197	2512500	-83.4843
2525000	3.75205	2525000	-83.4878
2537500	3.68517	2537500	-83.4462
2550000	3.61662	2550000	-83.4119
2562500	3.54938	2562500	-83.3864
2575000	3.48168	2575000	-83.3597
2587500	3.41203	2587500	-83.3547
2600000	3.34134	2600000	-83.3104
2612500	3.27201	2612500	-83.2956
2625000	3.20067	2625000	-83.2841
2637500	3.1288	2637500	-83.2468
2650000	3.05443	2650000	-83.2214
2662500	2.97971	2662500	-83.1599
2675000	2.90596	2675000	-83.1137
2687500	2.82854	2687500	-83.0506
2700000	2.7555	2700000	-82.9935
2712500	2.6785	2712500	-82.897
2725000	2.59976	2725000	-82.9184
2737500	2.51989	2737500	-82.8161
2750000	2.43804	2750000	-82.784
2762500	2.35523	2762500	-82.7176
2775000	2.26971	2775000	-82.6745
2787500	2.18272	2787500	-82.5694
2800000	2.09274	2800000	-82.4584
2812500	2.00312	2812500	-82.3461
2825000	1.91119	2825000	-82.1873
2837500	1.81759	2837500	-82.0544
2850000	1.7192	2850000	-81.9117
2862500	1.61978	2862500	-81.7311
2875000	1.51521	2875000	-81.4129
2887500	1.41189	2887500	-81.1572
2900000	1.30353	2900000	-80.7937
2912500	1.19495	2912500	-80.4002
2925000	1.07886	2925000	-80.0254
2937500	0.95984	2937500	-79.4684
2950000	0.83296	2950000	-78.7923
2962500	0.70201	2962500	-77.7281
2975000	0.56285	2975000	-76.0233
2987500	0.41568	2987500	-72.9789
3000000	0.25289	3000000	-63.9912
3012500	0.16279	3012500	-48.4868
3025000	0.16659	3025000	-35.3381
3037500	0.25176	3037500	-21.7683
3050000	0.46941	3050000	-10.0237
3062500	0.59312	3062500	6.19231
3075000	0.78742	3075000	18.9512
3087500	0.97884	3087500	29.9245
3100000	1.19355	3100000	35.9299
3112500	1.41341	3112500	47.0997
3125000	1.55814	3125000	52.5202
3137500	1.79666	3137500	55.1713
3150000	2.09579	3150000	62.9939
3162500	2.37011	3162500	65.6251
3175000	2.60936	3175000	67.0314
3187500	2.77736	3187500	68.5127
3200000	3.14222	3200000	69.3284
3212500	3.50168	3212500	70.5041
3225000	3.79874	3225000	72.8824
3237500	4.20061	3237500	75.1894
3250000	4.73489	3250000	77.5698
3262500	5.35362	3262500	75.5568
3275000	5.91194	3275000	73.564
3287500	6.11473	3287500	70.6115
3300000	6.4986	3300000	72.3289
3312500	7.18627	3312500	73.5413
3325000	7.95616	3325000	73.2994
3337500	8.74175	3337500	72.942
3350000	9.6101	3350000	72.9006
3362500	10.6555	3362500	72.9268
3375000	11.9857	3375000	72.5821
3387500	13.4429	3387500	71.5622
3400000	15.157	3400000	70.275
3412500	17.1758	3412500	68.4041
3425000	19.2684	3425000	65.8596
3437500	21.4886	3437500	64.2912
3450000	24.7285	3450000	63.25
3462500	29.0572	3462500	61.4031
3475000	35.0839	3475000	58.6671
3487500	44.246	3487500	53.8285
3500000	57.3561	3500000	44.581
3512500	72.291	3512500	29.2991
3525000	83.3564	3525000	8.93721
3537500	85.2131	3537500	-11.2164
3550000	80.9392	3550000	-20.3565
3562500	70.4572	3562500	-36.7101
3575000	58.6417	3575000	-48.6599
3587500	49.4612	3587500	-55.9022
3600000	42.5085	3600000	-61.2711
3612500	37.1791	3612500	-65.264
3625000	32.9114	3625000	-68.0555
3637500	29.7163	3637500	-70.0757
3650000	27.1001	3650000	-71.8786
3662500	24.8503	3662500	-73.4065
3675000	22.9865	3675000	-74.3363
3687500	21.4456	3687500	-74.957
3700000	20.2159	3700000	-75.4048
3712500	19.193	3712500	-76.0489
3725000	18.2854	3725000	-76.7289
3737500	17.4462	3737500	-77.4187
3750000	16.6703	3750000	-78.0118
3762500	15.955	3762500	-78.5297
3775000	15.3029	3775000	-78.8899
3787500	14.714	3787500	-79.1898
3800000	14.1815	3800000	-79.4248
3812500	13.7023	3812500	-79.5577
3825000	13.272	3825000	-79.6488
3837500	12.9038	3837500	-79.7338
3850000	12.5702	3850000	-79.887
3862500	12.2519	3862500	-80.114
3875000	11.9432	3875000	-80.2838
3887500	11.6603	3887500	-80.4923
3900000	11.3951	3900000	-80.6803
3912500	11.1384	3912500	-80.8519
3925000	10.8878	3925000	-81.0469
3937500	10.6428	3937500	-81.1546
3950000	10.4203	3950000	-81.1643
3962500	10.2265	3962500	-81.179
3975000	10.0494	3975000	-81.2542
3987500	9.87303	3987500	-81.3696
4000000	9.70462	4000000	-81.4918
4012500	9.53535	4012500	-81.6596
4025000	9.36575	4025000	-81.7524
4037500	9.19839	4037500	-81.7744
4050000	9.04955	4050000	-81.72
4062500	8.91627	4062500	-81.6774
4075000	8.79305	4075000	-81.64
4087500	8.67884	4087500	-81.6153
4100000	8.57638	4100000	-81.6627
4112500	8.47622	4112500	-81.7553
4125000	8.36947	4125000	-81.8498
4137500	8.26337	4137500	-81.9708
4150000	8.15541	4150000	-82.0594
4162500	8.05157	4162500	-82.1283
4175000	7.94948	4175000	-82.175
4187500	7.84746	4187500	-82.2124
4200000	7.74466	4200000	-82.202
4212500	7.64637	4212500	-82.1333
4225000	7.56082	4225000	-81.9855
4237500	7.49155	4237500	-81.8461
4250000	7.43563	4250000	-81.809
4262500	7.37782	4262500	-81.8647
4275000	7.31449	4275000	-81.9615
4287500	7.24583	4287500	-82.0623
4300000	7.17241	4300000	-82.1369
4312500	7.09661	4312500	-82.1882
4325000	7.02597	4325000	-82.1942
4337500	6.95302	4337500	-82.2001
4350000	6.88052	4350000	-82.1544
4362500	6.81015	4362500	-82.0527
4375000	6.74237	4375000	-81.8591
4387500	6.69136	4387500	-81.5883
4400000	6.66558	4400000	-81.2704
4412500	6.66211	4412500	-81.2786
4425000	6.63	4425000	-81.4813
4437500	6.59024	4437500	-81.5289
4450000	6.56208	4450000	-81.5851
4462500	6.53881	4462500	-81.8561
4475000	6.47844	4475000	-82.1847
4487500	6.41141	4487500	-82.2244
4500000	6.3614	4500000	-82.1989

## Sheet: Figure 3i
Time (s)	Voltage (V)	Frequency (Hz)	Magnitude (dB)
6.86e-05	-0.04	227273	-34.3168
6.87e-05	0	454545	-22.6274
6.88e-05	-0.08	681818	-18.8805
6.89e-05	-0.04	909091	-20.943
6.9e-05	-0.04	1.13636e+06	-21.8782
6.91e-05	-0.04	1.36364e+06	-24.8956
6.92e-05	0	1.59091e+06	-25.9283
6.93e-05	0	1.81818e+06	-17.0156
6.94e-05	-0.04	2.04545e+06	-6.4861
6.95e-05	0.04	2.27273e+06	-1.51614
6.96e-05	-0.04	2500000	0
6.97e-05	0	2.72727e+06	-0.70259
6.98e-05	-0.04	2.95455e+06	-1.18953
6.99e-05	-0.08	3.18182e+06	-1.14246
7e-05	0.04	3.40909e+06	-5.49043
7.01e-05	0	3.63636e+06	-4.64765
7.02e-05	0	3.86364e+06	-4.81244
7.03e-05	0.04	4.09091e+06	-6.98803
7.04e-05	0	4.31818e+06	-14.5599
7.05e-05	0	4.54545e+06	-20.6098
7.06e-05	0.04	4.77273e+06	-13.1148
7.07e-05	-0.04	5000000	-14.247
7.08e-05	0
7.09e-05	0.04
7.1e-05	0.04
7.11e-05	0.04
7.12e-05	0.04
7.13e-05	-0.04
7.14e-05	-0.04
7.15e-05	0
7.16e-05	0.04
7.17e-05	0.04
7.18e-05	0.04
7.19e-05	0.04
7.2e-05	0.04
7.21e-05	0
7.22e-05	0
7.23e-05	0.04
7.24e-05	0
7.25e-05	0
7.26e-05	0
7.27e-05	-0.04
7.28e-05	0
7.29e-05	0.04
7.3e-05	0
7.31e-05	0
7.32e-05	0.04
7.33e-05	-0.04
7.34e-05	0
7.35e-05	0.04
7.36e-05	0
7.37e-05	-0.04
7.38e-05	-0.04
7.39e-05	-0.04
7.4e-05	-0.04
7.41e-05	0
7.42e-05	0
7.43e-05	-0.04
7.44e-05	-0.04
7.45e-05	-0.04
7.46e-05	0
7.47e-05	-0.04
7.48e-05	0
7.49e-05	-0.04
7.5e-05	-0.04
7.51e-05	0
7.52e-05	0
7.53e-05	0
7.54e-05	0
7.55e-05	-0.08
7.56e-05	-0.04
7.57e-05	0
7.58e-05	0
7.59e-05	0
7.6e-05	-0.08
7.61e-05	0.04
7.62e-05	-0.04
7.63e-05	-0.04
7.64e-05	0
7.65e-05	-0.04
7.66e-05	-0.04
7.67e-05	0
7.68e-05	0.04
7.69e-05	0
7.7e-05	0
7.71e-05	0
7.72e-05	0
7.73e-05	-0.04
7.74e-05	-0.04
7.75e-05	0.04
7.76e-05	0.04
7.77e-05	0
7.78e-05	0
7.79e-05	0.04
7.8e-05	0
7.81e-05	0.04
7.82e-05	0.04
7.83e-05	0
7.84e-05	0
7.85e-05	-0.04
7.86e-05	0
7.87e-05	0
7.88e-05	-0.04
7.89e-05	0
7.9e-05	0
7.91e-05	0.08
7.92e-05	0.04
7.93e-05	-0.04
7.94e-05	0.08
7.95e-05	0.04
7.96e-05	0.04
7.97e-05	0
7.98e-05	-0.08
7.99e-05	0
8e-05	0
8.01e-05	-0.04
8.02e-05	-0.04
8.03e-05	0
8.04e-05	-0.04
8.05e-05	-0.04
8.06e-05	-0.04
8.07e-05	-0.04
8.08e-05	0
8.09e-05	0
8.1e-05	0
8.11e-05	-0.04
8.12e-05	-0.08
8.13e-05	-0.04
8.14e-05	-0.04
8.15e-05	-0.04
8.16e-05	0
8.17e-05	-0.04
8.18e-05	0
8.19e-05	0
8.2e-05	-0.04
8.21e-05	-0.04
8.22e-05	0
8.23e-05	0
8.24e-05	-0.04
8.25e-05	0
8.26e-05	-0.04
8.27e-05	0.04
8.28e-05	0
8.29e-05	0.04
8.3e-05	0.04
8.31e-05	0.04
8.32e-05	-0.04
8.33e-05	-0.04
8.34e-05	0
8.35e-05	-0.04
8.36e-05	0
8.37e-05	0.04
8.38e-05	0
8.39e-05	-0.04
8.4e-05	0
8.41e-05	0
8.42e-05	-0.04
8.43e-05	0
8.44e-05	0.04
8.45e-05	0
8.46e-05	0
8.47e-05	0
8.48e-05	-0.04
8.49e-05	-0.04
8.5e-05	0
8.51e-05	0
8.52e-05	0
8.53e-05	0.04
8.54e-05	-0.08
8.55e-05	0.04
8.56e-05	0
8.57e-05	0.04
8.58e-05	-0.04
8.59e-05	-0.04
8.6e-05	0
8.61e-05	0
8.62e-05	0
8.63e-05	0.04
8.64e-05	0
8.65e-05	0
8.66e-05	0
8.67e-05	0
8.68e-05	-0.04
8.69e-05	-0.04
8.7e-05	-0.04
8.71e-05	0
8.72e-05	-0.08
8.73e-05	-0.08
8.74e-05	0
8.75e-05	0.04
8.76e-05	-0.04
8.77e-05	0.04
8.78e-05	-0.04
8.79e-05	-0.04
8.8e-05	0.04
8.81e-05	0
8.82e-05	-0.04
8.83e-05	-0.08
8.84e-05	-0.04
8.85e-05	-0.04
8.86e-05	-0.04
8.87e-05	0
8.88e-05	-0.04
8.89e-05	0
8.9e-05	0.04
8.91e-05	0
8.92e-05	0
8.93e-05	0.04
8.94e-05	0.04
8.95e-05	0.08
8.96e-05	-0.04
8.97e-05	-0.08
8.98e-05	0
8.99e-05	0
9e-05	-0.08
9.01e-05	0.04
9.02e-05	0
9.03e-05	0
9.04e-05	0
9.05e-05	-0.04
9.06e-05	-0.04
9.07e-05	0
9.08e-05	0.04
9.09e-05	0.04
9.1e-05	0
9.11e-05	0
9.12e-05	0.04
9.13e-05	0
9.14e-05	-0.04
9.15e-05	0
9.16e-05	0.04
9.17e-05	-0.04
9.18e-05	0
9.19e-05	0
9.2e-05	0
9.21e-05	0
9.22e-05	0
9.23e-05	0
9.24e-05	-0.04
9.25e-05	0
9.26e-05	0
9.27e-05	0
9.28e-05	0.04
9.29e-05	-0.04
9.3e-05	0.04
9.31e-05	-0.04
9.32e-05	-0.04
9.33e-05	0.04
9.34e-05	0
9.35e-05	-0.04
9.36e-05	-0.04
9.37e-05	0
9.38e-05	-0.04
9.39e-05	0.04
9.4e-05	0
9.41e-05	-0.04
9.42e-05	-0.04
9.43e-05	0
9.44e-05	0
9.45e-05	0
9.46e-05	0
9.47e-05	-0.08
9.48e-05	-0.08
9.49e-05	-0.04
9.5e-05	0
9.51e-05	0
9.52e-05	0.04
9.53e-05	-0.04
9.54e-05	-0.08
9.55e-05	0
9.56e-05	0.04
9.57e-05	0
9.58e-05	0
9.59e-05	0
9.6e-05	0.04
9.61e-05	0
9.62e-05	0
9.63e-05	-0.04
9.64e-05	-0.04
9.65e-05	0.04
9.66e-05	-0.04
9.67e-05	-0.04
9.68e-05	-0.04
9.69e-05	0
9.7e-05	0
9.71e-05	-0.04
9.72e-05	0
9.73e-05	0
9.74e-05	0.04
9.75e-05	-0.04
9.76e-05	0
9.77e-05	0
9.78e-05	0
9.79e-05	0
9.8e-05	0.04
9.81e-05	-0.04
9.82e-05	-0.04
9.83e-05	0
9.84e-05	-0.04
9.85e-05	0
9.86e-05	-0.04
9.87e-05	0.04
9.88e-05	0
9.89e-05	0.08
9.9e-05	0.04
9.91e-05	0
9.92e-05	0.04
9.93e-05	0.04
9.94e-05	0
9.95e-05	-0.04
9.96e-05	-0.08
9.97e-05	0.04
9.98e-05	-0.04
9.99e-05	-0.04
0.0001	0
0.0001001	-0.04
0.0001002	0
0.0001003	0.04
0.0001004	-0.04
0.0001005	-0.04
0.0001006	0.04
0.0001007	0
0.0001008	0
0.0001009	0
0.000101	-0.04
0.0001011	-0.04
0.0001012	0
0.0001013	0
0.0001014	0
0.0001015	0
0.0001016	0
0.0001017	0
0.0001018	0
0.0001019	0
0.000102	0
0.0001021	-0.04
0.0001022	-0.04
0.0001023	-0.04
0.0001024	-0.04
0.0001025	0.04
0.0001026	0
0.0001027	0
0.0001028	0
0.0001029	0
0.000103	0
0.0001031	0
0.0001032	0.04
0.0001033	0
0.0001034	0.04
0.0001035	-0.04
0.0001036	0
0.0001037	0
0.0001038	0.04
0.0001039	0
0.000104	0
0.0001041	0
0.0001042	0
0.0001043	-0.04
0.0001044	0
0.0001045	0.04
0.0001046	-0.04
0.0001047	-0.08
0.0001048	0
0.0001049	0
0.000105	0
0.0001051	0.04
0.0001052	-0.04
0.0001053	0.04
0.0001054	0.04
0.0001055	0.04
0.0001056	0
0.0001057	-0.04
0.0001058	0
0.0001059	0
0.000106	-0.04
0.0001061	0
0.0001062	-0.04
0.0001063	0
0.0001064	0
0.0001065	0.04
0.0001066	0
0.0001067	0
0.0001068	0
0.0001069	0
0.000107	-0.04
0.0001071	0
0.0001072	0
0.0001073	0.04
0.0001074	0
0.0001075	0.04
0.0001076	0
0.0001077	-0.04
0.0001078	0
0.0001079	-0.04
0.000108	0.04
0.0001081	0
0.0001082	0
0.0001083	-0.04
0.0001084	-0.04
0.0001085	0
0.0001086	0
0.0001087	-0.04
0.0001088	0.04
0.0001089	0.04
0.000109	0
0.0001091	0.04
0.0001092	0.04
0.0001093	0
0.0001094	-0.04
0.0001095	-0.04
0.0001096	0.04
0.0001097	-0.04
0.0001098	-0.04
0.0001099	0
0.00011	-0.04
0.0001101	0
0.0001102	0
0.0001103	-0.08
0.0001104	0
0.0001105	0
0.0001106	0
0.0001107	0
0.0001108	-0.04
0.0001109	-0.04
0.000111	0
0.0001111	0
0.0001112	0
0.0001113	0.04
0.0001114	0
0.0001115	-0.04
0.0001116	-0.04
0.0001117	0.04
0.0001118	-0.04
0.0001119	-0.04
0.000112	0
0.0001121	-0.04
0.0001122	0
0.0001123	0
0.0001124	-0.08
0.0001125	0
0.0001126	0
0.0001127	0
0.0001128	0
0.0001129	-0.04
0.000113	-0.04
0.0001131	0
0.0001132	0
0.0001133	0
0.0001134	0
0.0001135	-0.08
0.0001136	-0.08
0.0001137	0.6
0.0001138	0
0.0001139	-1.04
0.000114	0.6
0.0001141	0.94
0.0001142	-0.22
0.0001143	-1.34
0.0001144	0.32
0.0001145	1.28
0.0001146	-1.1
0.0001147	-0.6
0.0001148	0.94
0.0001149	-0.58
0.000115	0.56
0.0001151	0
0.0001152	-0.42
0.0001153	0.28
0.0001154	0.16
0.0001155	-0.22
0.0001156	0.04
0.0001157	0.16
0.0001158	-0.16
0.0001159	-0.04
0.000116	0.12
0.0001161	-0.04
0.0001162	-0.08
0.0001163	0
0.0001164	0
0.0001165	-0.04
0.0001166	0
0.0001167	0.08
0.0001168	-0.04
0.0001169	-0.04
0.000117	0
0.0001171	0.04
0.0001172	0
0.0001173	0.04
0.0001174	0.04
0.0001175	0
0.0001176	0
0.0001177	0
0.0001178	-0.04
0.0001179	-0.08
0.000118	-0.04
0.0001181	0
0.0001182	-0.04
0.0001183	0.04
0.0001184	-0.04
0.0001185	0
0.0001186	-0.04
0.0001187	0.04
0.0001188	0.08
0.0001189	-0.12
0.000119	0.04
0.0001191	0.12
0.0001192	0
0.0001193	-0.08
0.0001194	0.04
0.0001195	-0.04
0.0001196	-0.12
0.0001197	0.04
0.0001198	0.04
0.0001199	-0.08
0.00012	0.04
0.0001201	0.08
0.0001202	-0.08
0.0001203	0
0.0001204	0.04
0.0001205	0
0.0001206	0
0.0001207	0
0.0001208	-0.08
0.0001209	0
0.000121	0.04
0.0001211	0
0.0001212	0
0.0001213	-0.04
0.0001214	0
0.0001215	0
0.0001216	0
0.0001217	0
0.0001218	0
0.0001219	-0.04
0.000122	0
0.0001221	0
0.0001222	-0.04
0.0001223	0.04
0.0001224	0.04
0.0001225	0.04
0.0001226	0
0.0001227	0
0.0001228	-0.04
0.0001229	0
0.000123	-0.04
0.0001231	0
0.0001232	0.04
0.0001233	0
0.0001234	-0.08
0.0001235	0
0.0001236	0
0.0001237	0.04
0.0001238	0.04
0.0001239	-0.04
0.000124	0
0.0001241	-0.04
0.0001242	0
0.0001243	0.04
0.0001244	0
0.0001245	-0.04
0.0001246	0
0.0001247	0
0.0001248	-0.04
0.0001249	0.04
0.000125	-0.08
0.0001251	-0.04
0.0001252	-0.04
0.0001253	0.04
0.0001254	0
0.0001255	-0.12
0.0001256	0.08
0.0001257	0.08
0.0001258	-0.08
0.0001259	0
0.000126	0.04
0.0001261	-0.04
0.0001262	0
0.0001263	0
0.0001264	-0.08
0.0001265	-0.04
0.0001266	0
0.0001267	0
0.0001268	-0.08
0.0001269	-0.04
0.000127	0
0.0001271	0
0.0001272	0
0.0001273	0.08
0.0001274	-0.08
0.0001275	0
0.0001276	0
0.0001277	0
0.0001278	0
0.0001279	-0.04
0.000128	-0.04
0.0001281	-0.04
0.0001282	-0.04
0.0001283	-0.04
0.0001284	-0.04
0.0001285	0
0.0001286	0.04
0.0001287	0.04
0.0001288	0
0.0001289	0.04
0.000129	0
0.0001291	0.04
0.0001292	-0.04
0.0001293	-0.08
0.0001294	0.04
0.0001295	0
0.0001296	-0.04
0.0001297	0
0.0001298	0
0.0001299	0.04
0.00013	0
0.0001301	-0.08
0.0001302	-0.04
0.0001303	-0.04
0.0001304	0.04
0.0001305	0
0.0001306	0.04
0.0001307	-0.04
0.0001308	0
0.0001309	-0.04
0.000131	-0.04
0.0001311	0
0.0001312	0
0.0001313	0
0.0001314	0.04
0.0001315	-0.04
0.0001316	0
0.0001317	-0.04
0.0001318	0
0.0001319	0
0.000132	0
0.0001321	-0.12
0.0001322	0.04
0.0001323	0
0.0001324	0
0.0001325	0
0.0001326	0.04
0.0001327	-0.08
0.0001328	0
0.0001329	0
0.000133	-0.04
0.0001331	0
0.0001332	-0.04
0.0001333	-0.08
0.0001334	-0.04
0.0001335	0.04
0.0001336	0
0.0001337	-0.04
0.0001338	-0.04
0.0001339	0
0.000134	-0.04
0.0001341	0
0.0001342	0
0.0001343	0
0.0001344	-0.04
0.0001345	0.04
0.0001346	-0.04
0.0001347	0
0.0001348	0.04
0.0001349	-0.04
0.000135	0
0.0001351	0
0.0001352	0
0.0001353	0
0.0001354	-0.04
0.0001355	0
0.0001356	0
0.0001357	0
0.0001358	0
0.0001359	-0.04
0.000136	0
0.0001361	0
0.0001362	-0.04
0.0001363	0
0.0001364	0
0.0001365	0
0.0001366	0
0.0001367	-0.04
0.0001368	-0.04
0.0001369	0
0.000137	0
0.0001371	0
0.0001372	0.04
0.0001373	0
0.0001374	0
0.0001375	0
0.0001376	0.04
0.0001377	0
0.0001378	0
0.0001379	-0.04
0.000138	0
0.0001381	-0.04
0.0001382	0
0.0001383	-0.04
0.0001384	0
0.0001385	0.12
0.0001386	0.04
0.0001387	-0.04
0.0001388	0.04
0.0001389	0
0.000139	0.04
0.0001391	0.04
0.0001392	0
0.0001393	-0.04
0.0001394	0
0.0001395	-0.04
0.0001396	0
0.0001397	-0.04
0.0001398	0
0.0001399	0.04
0.00014	-0.04
0.0001401	0
0.0001402	0
0.0001403	0
0.0001404	0.04
0.0001405	0
0.0001406	-0.04
0.0001407	0
0.0001408	0
0.0001409	-0.04
0.000141	0
0.0001411	0
0.0001412	0.04
0.0001413	0
0.0001414	0.04
0.0001415	-0.04
0.0001416	0.04
0.0001417	0
0.0001418	-0.04
0.0001419	0
0.000142	0.04
0.0001421	0
0.0001422	0
0.0001423	0
0.0001424	0
0.0001425	0.04
0.0001426	-0.04
0.0001427	0
0.0001428	0.04
0.0001429	-0.04
0.000143	0.04
0.0001431	-0.04
0.0001432	-0.04
0.0001433	-0.04
0.0001434	0.04
0.0001435	0
0.0001436	0
0.0001437	-0.04
0.0001438	0
0.0001439	0
0.000144	0.04
0.0001441	0
0.0001442	-0.04
0.0001443	-0.08
0.0001444	0
0.0001445	0
0.0001446	0
0.0001447	0
0.0001448	-0.08
0.0001449	0
0.000145	-0.08
0.0001451	0.04
0.0001452	0.04
0.0001453	0
0.0001454	0
0.0001455	0.04
0.0001456	0
0.0001457	0
0.0001458	-0.04
0.0001459	0
0.000146	0
0.0001461	-0.04
0.0001462	0
0.0001463	0
0.0001464	-0.04
0.0001465	0
0.0001466	-0.04
0.0001467	-0.04
0.0001468	0
0.0001469	0.04
0.000147	0
0.0001471	0.04
0.0001472	0
0.0001473	0
0.0001474	0.04
0.0001475	0
0.0001476	-0.08
0.0001477	-0.04
0.0001478	-0.04
0.0001479	-0.04
0.000148	0
0.0001481	0
0.0001482	0
0.0001483	0.04
0.0001484	0.04
0.0001485	0
0.0001486	0
0.0001487	0
0.0001488	0
0.0001489	0.04
0.000149	0
0.0001491	-0.08
0.0001492	0
0.0001493	-0.04
0.0001494	-0.04
0.0001495	0
0.0001496	-0.04
0.0001497	0.04
0.0001498	0
0.0001499	-0.04
0.00015	-0.04
0.0001501	0
0.0001502	0
0.0001503	0
0.0001504	-0.04
0.0001505	-0.04
0.0001506	0.04
0.0001507	-0.04
0.0001508	0
0.0001509	-0.04
0.000151	-0.04
0.0001511	0
0.0001512	0
0.0001513	0
0.0001514	-0.04
0.0001515	-0.04
0.0001516	0
0.0001517	-0.04
0.0001518	0
0.0001519	-0.04
0.000152	0
0.0001521	0
0.0001522	0
0.0001523	0.04
0.0001524	-0.04
0.0001525	0
0.0001526	0
0.0001527	0
0.0001528	-0.04
0.0001529	0
0.000153	-0.04
0.0001531	0
0.0001532	-0.04
0.0001533	0
0.0001534	0
0.0001535	0
0.0001536	0
0.0001537	0
0.0001538	0
0.0001539	0
0.000154	0
0.0001541	-0.04
0.0001542	-0.08
0.0001543	0.04
0.0001544	0
0.0001545	0
0.0001546	0
0.0001547	-0.08
0.0001548	0
0.0001549	0
0.000155	0.04
0.0001551	0
0.0001552	0
0.0001553	0
0.0001554	0
0.0001555	0.04
0.0001556	0
0.0001557	0
0.0001558	0
0.0001559	0
0.000156	-0.04
0.0001561	0
0.0001562	0
0.0001563	-0.04
0.0001564	0
0.0001565	-0.04
0.0001566	-0.04
0.0001567	0
0.0001568	0
0.0001569	0.04
0.000157	0
0.0001571	0
0.0001572	-0.04
0.0001573	0
0.0001574	-0.04
0.0001575	0
0.0001576	-0.04
0.0001577	0
0.0001578	0
0.0001579	0
0.000158	0
0.0001581	0
0.0001582	0
0.0001583	0.04
0.0001584	0.04
0.0001585	-0.04
0.0001586	0.04
0.0001587	0.04
0.0001588	0.04
0.0001589	0
0.000159	-0.04
0.0001591	0
0.0001592	0
0.0001593	-0.04
0.0001594	0
0.0001595	0
0.0001596	0
0.0001597	0.04
0.0001598	-0.08
0.0001599	0
0.00016	0
0.0001601	0.04
0.0001602	0
0.0001603	0
0.0001604	-0.04
0.0001605	0
0.0001606	0
0.0001607	-0.04
0.0001608	0
0.0001609	0
0.000161	0
0.0001611	0.04
0.0001612	0.04
0.0001613	-0.04
0.0001614	0
0.0001615	0
0.0001616	-0.04
0.0001617	0
0.0001618	0
0.0001619	0.04
0.000162	0
0.0001621	0
0.0001622	0
0.0001623	-0.04
0.0001624	-0.04
0.0001625	-0.04
0.0001626	0.04
0.0001627	0
0.0001628	0.04
0.0001629	-0.08
0.000163	-0.04
0.0001631	0
0.0001632	0.04
0.0001633	0
0.0001634	0
0.0001635	-0.04
0.0001636	-0.04
0.0001637	-0.04
0.0001638	0.04
0.0001639	0
0.000164	-0.04
0.0001641	-0.04
0.0001642	0
0.0001643	0
0.0001644	0
0.0001645	0.04
0.0001646	-0.04
0.0001647	-0.04
0.0001648	0
0.0001649	0
0.000165	0
0.0001651	-0.04
0.0001652	0
0.0001653	0
0.0001654	0
0.0001655	0.04
0.0001656	-0.04
0.0001657	0
0.0001658	-0.04
0.0001659	-0.04
0.000166	0
0.0001661	0
0.0001662	-0.04
0.0001663	0
0.0001664	-0.08
0.0001665	-0.04
0.0001666	0
0.0001667	0.04
0.0001668	0
0.0001669	0
0.000167	0
0.0001671	0
0.0001672	-0.04
0.0001673	0
0.0001674	0
0.0001675	0
0.0001676	0
0.0001677	0
0.0001678	0
0.0001679	0
0.000168	-0.04
0.0001681	-0.08
0.0001682	0.04
0.0001683	0.04
0.0001684	0
0.0001685	0

## Sheet: Figure 3j
Amplitude
2.7 MHz																															3.0 MHz
0.277202	0.273997	0.363049	0.315755	0.114806	0.154547	0.378847	0.404301	0.283264	0.138344	0.179996	0.233265	0.193643	0.104003	0.144696	0.272248	0.357599	0.330369	0.209346	0.110941	0.23303	0.326364	0.337478	0.301922	0.355303	0.402315	0.351792	0.206989	0.142689	0.162741		0.291401	0.356832	0.26463	0.0857056	0.213217	0.281138	0.170425	0.114927	0.266493	0.320389	0.282972	0.25924	0.224784	0.17214	0.213784	0.288802	0.299514	0.332413	0.389833
0.266462	0.274096	0.361396	0.334346	0.131106	0.163515	0.382027	0.41759	0.289855	0.152996	0.219323	0.268477	0.228845	0.115898	0.130739	0.261914	0.364103	0.351977	0.22105	0.118784	0.262979	0.34274	0.361145	0.323872	0.363654	0.406214	0.34212	0.21435	0.104636	0.145039		0.305482	0.382038	0.277696	0.0948537	0.228781	0.297713	0.165738	0.136646	0.290593	0.344089	0.284389	0.24023	0.203753	0.167169	0.273496	0.318079	0.337975	0.332789	0.40412
0.260252	0.317777	0.370241	0.315316	0.11159	0.204822	0.389724	0.438716	0.330782	0.195611	0.228317	0.304872	0.253783	0.104319	0.0991525	0.297021	0.356153	0.341311	0.253372	0.120546	0.230455	0.348205	0.36897	0.353772	0.368774	0.411371	0.364549	0.22746	0.099312	0.133317		0.337239	0.388148	0.265121	0.1099	0.235357	0.291615	0.136865	0.16429	0.313451	0.343621	0.263859	0.227126	0.182228	0.191887	0.281984	0.348249	0.353167	0.377896	0.423527
0.271188	0.293794	0.36463	0.314034	0.111506	0.214701	0.423357	0.45505	0.335898	0.217666	0.267345	0.316523	0.26242	0.143032	0.0989341	0.240853	0.344784	0.370653	0.255861	0.129149	0.22371	0.36754	0.406494	0.382164	0.369068	0.411419	0.348585	0.213409	0.0855161	0.133237		0.33542	0.38888	0.244677	0.114616	0.256153	0.28782	0.161786	0.179024	0.352695	0.339801	0.256808	0.174933	0.130757	0.164498	0.280337	0.346982	0.363843	0.350713	0.442402
0.230589	0.287752	0.366069	0.29823	0.0979359	0.239328	0.422755	0.452132	0.328444	0.225909	0.285586	0.333909	0.278804	0.141375	0.131819	0.230892	0.350271	0.373981	0.251921	0.153819	0.205826	0.357694	0.411269	0.371753	0.361983	0.410971	0.360337	0.224987	0.0828349	0.118678		0.342572	0.37973	0.226614	0.12936	0.260891	0.280819	0.157443	0.189821	0.343545	0.361743	0.233434	0.155671	0.102884	0.161504	0.264956	0.368754	0.38737	0.376284	0.423882
0.216838	0.275114	0.356858	0.292381	0.105748	0.250111	0.436428	0.454267	0.273591	0.225504	0.316123	0.343011	0.263377	0.153236	0.0950925	0.227755	0.35447	0.385192	0.305219	0.181654	0.213867	0.360588	0.404514	0.356885	0.349704	0.381257	0.316067	0.225193	0.072124	0.120694		0.375447	0.400504	0.253163	0.149834	0.250849	0.267349	0.129979	0.208618	0.359392	0.35599	0.26465	0.123865	0.0782874	0.153486	0.26598	0.397258	0.407961	0.410451	0.433561
0.202057	0.271694	0.340631	0.284944	0.144704	0.266105	0.436826	0.435291	0.297309	0.227041	0.306073	0.375598	0.278856	0.179939	0.099229	0.227786	0.362736	0.387941	0.317682	0.210733	0.239205	0.359981	0.412319	0.36306	0.32931	0.339483	0.323268	0.220986	0.0785712	0.112042		0.366025	0.393719	0.269166	0.178507	0.291933	0.265509	0.138273	0.206927	0.375011	0.390229	0.273329	0.12186	0.070709	0.115636	0.299416	0.399352	0.443174	0.425162	0.44627
0.186766	0.287875	0.371562	0.249373	0.158424	0.275766	0.435276	0.409992	0.266834	0.243978	0.335556	0.395928	0.345541	0.21674	0.103744	0.233567	0.389896	0.411775	0.356529	0.238124	0.273516	0.373922	0.41593	0.367098	0.313312	0.323992	0.263181	0.191684	0.0780845	0.136402		0.391166	0.403883	0.211614	0.188485	0.291498	0.259532	0.127688	0.256208	0.406347	0.402565	0.275056	0.152337	0.096247	0.132899	0.301421	0.415342	0.470836	0.461752	0.446836
0.195875	0.3133	0.374719	0.291115	0.179855	0.280982	0.42378	0.408847	0.292827	0.271238	0.386471	0.455237	0.405891	0.259285	0.105236	0.226059	0.405756	0.429477	0.381754	0.272174	0.324089	0.410878	0.453064	0.385432	0.302783	0.285286	0.277191	0.188379	0.0869309	0.149664		0.389402	0.381463	0.253554	0.206835	0.287008	0.25654	0.142856	0.25067	0.400495	0.390582	0.251381	0.167317	0.133606	0.155795	0.283386	0.416147	0.477046	0.470042	0.448381
0.219845	0.33076	0.390896	0.306626	0.187805	0.27763	0.401673	0.384035	0.275825	0.295504	0.422148	0.507109	0.456782	0.326634	0.10676	0.227511	0.429858	0.440169	0.39057	0.287021	0.325451	0.418278	0.457289	0.403213	0.264043	0.248542	0.233327	0.155405	0.102402	0.167788		0.385502	0.379235	0.258591	0.227059	0.28838	0.232712	0.11211	0.27372	0.422002	0.392868	0.289174	0.196667	0.186532	0.189764	0.311906	0.432692	0.51157	0.475567	0.45128
0.20507	0.338447	0.38535	0.301817	0.187895	0.277122	0.383053	0.354993	0.271635	0.328484	0.484707	0.546619	0.498704	0.350623	0.0991534	0.213503	0.408228	0.443204	0.373386	0.304847	0.338893	0.440726	0.480992	0.386661	0.269356	0.223311	0.204734	0.137879	0.0925541	0.173891		0.391134	0.379594	0.251848	0.251224	0.299251	0.217335	0.128358	0.285213	0.442704	0.4235	0.274762	0.225321	0.238454	0.208569	0.331615	0.44207	0.540685	0.518438	0.468034
0.267166	0.340611	0.389769	0.308876	0.181597	0.258213	0.369409	0.341576	0.275595	0.328105	0.494206	0.590744	0.547911	0.37258	0.0852968	0.200697	0.394519	0.440034	0.392566	0.305987	0.363728	0.459816	0.482851	0.413164	0.266588	0.200805	0.156408	0.124457	0.0904444	0.187577		0.415046	0.371115	0.269079	0.265065	0.316953	0.244013	0.123546	0.295438	0.439184	0.436789	0.32846	0.277029	0.295497	0.256168	0.307006	0.45531	0.557881	0.559046	0.516237
0.267169	0.333861	0.352006	0.308122	0.179655	0.249247	0.356398	0.34669	0.266359	0.361017	0.537019	0.651597	0.610552	0.405452	0.142139	0.208314	0.436383	0.484311	0.436663	0.338382	0.390093	0.506162	0.542669	0.474711	0.301067	0.19957	0.179145	0.119687	0.123237	0.196223		0.377315	0.375211	0.258397	0.264027	0.298254	0.216595	0.123546	0.295747	0.454959	0.440155	0.355453	0.306034	0.332058	0.292424	0.362115	0.46527	0.582372	0.566347	0.515567
0.242929	0.324921	0.383715	0.291453	0.185422	0.250379	0.350706	0.35885	0.300343	0.371458	0.561961	0.689919	0.646516	0.44578	0.114244	0.183134	0.419397	0.459372	0.404663	0.316207	0.379781	0.478492	0.525484	0.463748	0.291371	0.175596	0.146949	0.0993064	0.0839363	0.178606		0.365092	0.334261	0.247196	0.266455	0.294184	0.218487	0.123674	0.307552	0.442028	0.444947	0.333446	0.323079	0.355535	0.316288	0.315832	0.477423	0.603656	0.575965	0.507807
0.219048	0.311693	0.351146	0.261527	0.183014	0.256844	0.351007	0.350512	0.315581	0.391652	0.660528	0.754183	0.706643	0.47183	0.137503	0.198848	0.423676	0.522198	0.442829	0.349846	0.384819	0.483152	0.530226	0.453507	0.311727	0.17282	0.124344	0.094674	0.085329	0.167625		0.345478	0.305949	0.235306	0.283828	0.317151	0.218041	0.13618	0.31344	0.445266	0.412706	0.348694	0.340938	0.396873	0.359597	0.311332	0.464339	0.616968	0.594809	0.51636
0.197038	0.300211	0.310111	0.242751	0.173404	0.258195	0.354597	0.347184	0.327915	0.404198	0.674603	0.771386	0.733005	0.516738	0.144119	0.216441	0.451411	0.5189	0.4065	0.299949	0.354222	0.470063	0.520684	0.448923	0.306835	0.173654	0.122341	0.0945395	0.0650196	0.162589		0.319495	0.303501	0.251646	0.29501	0.329675	0.216072	0.158275	0.316745	0.431524	0.418439	0.370856	0.39279	0.455174	0.396793	0.334233	0.455072	0.614873	0.613309	0.555576
0.165765	0.255357	0.276524	0.218848	0.174785	0.264065	0.346001	0.353091	0.312487	0.374654	0.625186	0.758113	0.723625	0.529728	0.119173	0.222262	0.510403	0.542679	0.423453	0.299566	0.3402	0.449104	0.482632	0.438328	0.270253	0.159881	0.112151	0.0954427	0.0740623	0.13635		0.306634	0.288335	0.2548	0.307073	0.3374	0.225162	0.133843	0.326562	0.445727	0.417801	0.392245	0.4264	0.499096	0.45731	0.224396	0.440729	0.642652	0.659089	0.563727
0.138283	0.225234	0.24948	0.195165	0.182832	0.268622	0.350915	0.356139	0.31396	0.35348	0.597757	0.749678	0.751445	0.534377	0.130177	0.229545	0.53917	0.57901	0.437474	0.31112	0.330294	0.427331	0.476706	0.411307	0.263362	0.147118	0.115324	0.0968529	0.0738116	0.123231		0.273019	0.262765	0.253162	0.320846	0.347544	0.22985	0.142553	0.310788	0.432486	0.412648	0.388066	0.480269	0.541113	0.488568	0.311867	0.434141	0.660656	0.671817	0.639821
0.143502	0.20455	0.22876	0.179815	0.186803	0.27923	0.367498	0.365128	0.289602	0.36834	0.646336	0.778809	0.800324	0.472718	0.159868	0.274521	0.589406	0.617249	0.449495	0.327429	0.32902	0.422344	0.456774	0.41381	0.24609	0.135231	0.11578	0.119534	0.0867751	0.121214		0.270728	0.250721	0.24192	0.322647	0.341011	0.219942	0.146937	0.301231	0.42592	0.397738	0.392419	0.496264	0.565038	0.491888	0.29333	0.420012	0.650731	0.672087	0.598455
0.102415	0.1904	0.213415	0.202429	0.21811	0.304001	0.393497	0.376103	0.264218	0.350576	0.668802	0.830176	0.81225	0.587758	0.171924	0.296742	0.601609	0.659392	0.49315	0.334333	0.309085	0.408321	0.431094	0.351687	0.220761	0.112009	0.119251	0.132827	0.113452	0.111455		0.24944	0.229979	0.260057	0.307135	0.344333	0.212612	0.141564	0.312102	0.396908	0.376668	0.421749	0.521329	0.583948	0.498309	0.327391	0.368884	0.658005	0.690877	0.596738
0.129367	0.187247	0.210628	0.199166	0.223829	0.315259	0.403698	0.380308	0.235998	0.340434	0.742361	0.855909	0.838864	0.58995	0.116548	0.340252	0.637632	0.697764	0.509678	0.33622	0.31162	0.397443	0.431819	0.381835	0.234995	0.0704115	0.127138	0.150809	0.126246	0.112987		0.226671	0.217904	0.257777	0.321342	0.341869	0.21051	0.192393	0.315337	0.406787	0.356383	0.388292	0.542565	0.604133	0.532335	0.354559	0.284821	0.645026	0.688123	0.593253
0.123398	0.170141	0.223088	0.208663	0.226148	0.315792	0.382982	0.356868	0.215347	0.316013	0.672951	0.869408	0.827245	0.603373	0.147286	0.351351	0.666969	0.712567	0.568963	0.347316	0.376053	0.404184	0.42811	0.350815	0.181345	0.0577217	0.131225	0.170899	0.142726	0.122539		0.209352	0.192919	0.251551	0.339558	0.324341	0.200107	0.15896	0.318539	0.388996	0.349894	0.407017	0.576389	0.642983	0.556698	0.360151	0.364904	0.661418	0.734433	0.65323
0.147946	0.179568	0.208676	0.210787	0.22636	0.314222	0.367741	0.330424	0.178585	0.330893	0.714167	0.877446	0.85207	0.608754	0.140452	0.354883	0.673053	0.736738	0.607868	0.360437	0.311794	0.378891	0.392031	0.304196	0.146759	0.0335891	0.127681	0.17755	0.159302	0.132068		0.181243	0.176415	0.250214	0.341911	0.338308	0.21212	0.172046	0.330774	0.375062	0.337342	0.427604	0.577284	0.698415	0.596468	0.36373	0.340982	0.754886	0.731006	0.723657
0.149044	0.182636	0.213635	0.20731	0.227699	0.284237	0.358373	0.312205	0.160189	0.337378	0.773724	0.918132	0.873706	0.632961	0.204133	0.339918	0.70369	0.765162	0.558585	0.356312	0.340905	0.405678	0.395524	0.30315	0.118529	0.0416852	0.152351	0.191652	0.180866	0.150987		0.155876	0.145844	0.232157	0.321	0.306099	0.204169	0.161635	0.31954	0.376651	0.303944	0.45716	0.601976	0.660605	0.615494	0.387909	0.309095	0.676051	0.786289	0.668827
0.157187	0.17975	0.205306	0.199689	0.232302	0.28225	0.349191	0.298551	0.128899	0.336649	0.724819	0.920761	0.903248	0.669149	0.173879	0.358079	0.703788	0.826125	0.683321	0.35055	0.343701	0.413313	0.406677	0.290943	0.127343	0.0384317	0.165809	0.20106	0.192003	0.162775		0.125679	0.141315	0.209726	0.308632	0.27625	0.201383	0.163922	0.316955	0.346887	0.308374	0.404939	0.617683	0.718366	0.646373	0.400088	0.285858	0.674706	0.809746	0.698482
0.151622	0.161154	0.190656	0.178161	0.191938	0.281679	0.34499	0.274114	0.110132	0.340252	0.770264	0.939087	0.954803	0.702862	0.201593	0.353473	0.73911	0.813193	0.620566	0.349378	0.297229	0.397212	0.408517	0.295681	0.140878	0.0244377	0.147288	0.181323	0.178303	0.154347		0.109911	0.118293	0.201673	0.288537	0.311895	0.197717	0.186826	0.34115	0.383315	0.266931	0.523545	0.681979	0.769955	0.704061	0.346813	0.279506	0.670306	0.830834	0.723239
0.130574	0.158933	0.176631	0.155342	0.164394	0.258005	0.330977	0.267411	0.084458	0.378429	0.76216	0.929276	0.951382	0.68749	0.218104	0.371819	0.71483	0.826792	0.641622	0.299272	0.287418	0.391868	0.384895	0.283773	0.126466	0.0313807	0.13653	0.177255	0.180175	0.152604		0.079169	0.0957307	0.211552	0.298227	0.303784	0.204393	0.208204	0.35038	0.367988	0.221668	0.550273	0.718576	0.791663	0.712536	0.36938	0.248497	0.772618	0.831358	0.737504
0.123384	0.125852	0.13601	0.115511	0.149029	0.25607	0.336316	0.260694	0.0775813	0.373536	0.777634	0.954022	0.955135	0.679897	0.227186	0.383842	0.806006	0.839815	0.636484	0.337309	0.275645	0.36478	0.377729	0.273089	0.106171	0.0522468	0.173539	0.197767	0.175575	0.1382		0.0548468	0.0737387	0.242034	0.29966	0.274992	0.188148	0.275382	0.380718	0.327562	0.196829	0.426821	0.742471	0.814455	0.728412	0.340279	0.244475	0.796117	0.861843	0.834143
0.133021	0.125049	0.130623	0.107784	0.164742	0.278331	0.346027	0.259368	0.0947072	0.353577	0.818684	0.982483	0.987248	0.695243	0.222992	0.386411	0.830759	0.872742	0.670494	0.321248	0.229312	0.348802	0.372728	0.262983	0.0829197	0.069511	0.16313	0.197635	0.176373	0.138672		0.030467	0.0735543	0.204188	0.295926	0.265197	0.180426	0.251575	0.363427	0.321873	0.159056	0.572457	0.792867	0.823979	0.756571	0.378472	0.255727	0.777509	0.858522	0.82357
0.14005	0.109356	0.102537	0.0801574	0.17479	0.360702	0.407879	0.319987	0.0634555	0.38324	0.840819	0.999701	0.97744	0.672903	0.187474	0.409385	0.728175	0.801078	0.633106	0.300547	0.185661	0.348123	0.360069	0.252651	0.0634205	0.0732798	0.159784	0.185884	0.1545	0.120597		0.0137797	0.068789	0.192479	0.28689	0.273128	0.174018	0.247023	0.37628	0.315589	0.119297	0.451008	0.784498	0.848015	0.729299	0.363995	0.239692	0.814469	0.886011	0.794735
0.14518	0.105713	0.0873383	0.0644224	0.189726	0.312849	0.355688	0.271757	0.0421322	0.391176	0.79632	0.985334	0.950994	0.691622	0.190128	0.43057	0.78435	0.79767	0.637397	0.297087	0.165968	0.309349	0.302672	0.21343	0.03598	0.0654841	0.140442	0.175342	0.137887	0.107944		0.0210954	0.0675962	0.196167	0.276857	0.268181	0.167616	0.305176	0.388704	0.318778	0.0828464	0.502943	0.78577	0.872041	0.757973	0.393402	0.234599	0.7815	0.892706	0.767183
0.162863	0.100467	0.0683478	0.062484	0.196186	0.346533	0.408874	0.313193	0.0413599	0.407925	0.803903	1	0.96722	0.70412	0.217857	0.552059	0.866581	0.909867	0.729553	0.312192	0.181572	0.325844	0.330468	0.241561	0.0479278	0.116675	0.216735	0.208292	0.160865	0.127454		0.0454487	0.0854348	0.178757	0.279027	0.255858	0.168221	0.28618	0.40776	0.323564	0.0572462	0.53327	0.813005	0.872926	0.793315	0.399658	0.232296	0.789408	0.904701	0.837693
0.172196	0.101492	0.0421765	0.0549769	0.183394	0.332478	0.436501	0.327651	0.133606	0.353997	0.819626	0.960179	0.973876	0.711252	0.259656	0.468112	0.831725	0.873285	0.722021	0.306054	0.167774	0.313109	0.289985	0.203929	0.0530883	0.142983	0.228037	0.209223	0.15721	0.132153		0.0767028	0.0929971	0.206865	0.264487	0.2351	0.161787	0.308282	0.416591	0.339517	0.0537681	0.561548	0.821493	0.886854	0.826392	0.287606	0.306672	0.894007	0.914782	0.903547
0.174613	0.100505	0.0472872	0.0777961	0.192825	0.339834	0.406679	0.305119	0.0824616	0.37095	0.733697	0.945621	0.907837	0.662972	0.208772	0.505841	0.785894	0.855296	0.578067	0.30865	0.0583484	0.22709	0.261261	0.146516	0.0562046	0.151159	0.217009	0.198544	0.145053	0.127153		0.0947004	0.104135	0.195495	0.243442	0.183838	0.160729	0.322215	0.458085	0.321879	0.0547892	0.666251	0.835035	0.901779	0.805593	0.346206	0.306389	0.902569	0.930617	0.934907
0.172887	0.0994345	0.0464909	0.0877042	0.235803	0.359255	0.419023	0.313623	0.126243	0.467928	0.706862	0.894103	0.924938	0.721715	0.36572	0.558319	0.859977	0.920326	0.6571	0.339836	0.0684916	0.263746	0.285181	0.1716	0.105826	0.184658	0.245554	0.233779	0.163428	0.130427		0.103225	0.110919	0.188364	0.22897	0.171813	0.163718	0.403546	0.433898	0.320549	0.078194	0.713045	0.85494	0.9187	0.794177	0.274247	0.358461	0.851226	0.937759	0.831631
0.181886	0.09012	0.0349597	0.0962271	0.216745	0.350974	0.434924	0.303955	0.236296	0.420154	0.71729	0.902781	0.878422	0.58369	0.258072	0.582187	0.882139	0.897789	0.400336	0.32334	0.0372012	0.261266	0.267332	0.153954	0.122913	0.213275	0.266357	0.245953	0.193972	0.133658		0.152803	0.1177	0.173426	0.208719	0.146416	0.148532	0.373122	0.469343	0.326522	0.11591	0.580761	0.862544	0.922985	0.737643	0.324668	0.347965	0.934814	0.965898	0.944272
0.182865	0.0687008	0.0456512	0.119846	0.295343	0.358091	0.460695	0.341182	0.251031	0.48967	0.747938	0.846927	0.803607	0.57487	0.298552	0.581373	0.853928	0.89155	0.649576	0.356844	0.0870443	0.270758	0.270665	0.136514	0.105132	0.218612	0.265918	0.249933	0.183337	0.140567		0.163202	0.131839	0.162168	0.18532	0.109901	0.1763	0.394848	0.494343	0.3303	0.127862	0.554698	0.884	0.950896	0.81583	0.311419	0.364365	0.865913	0.961684	0.811233
0.174708	0.0573714	0.0535907	0.1292	0.243165	0.390367	0.466735	0.353506	0.258477	0.509569	0.775874	0.838146	0.747726	0.565427	0.22291	0.539707	0.840605	0.870479	0.647313	0.30509	0.0279253	0.241936	0.230815	0.162333	0.127174	0.198603	0.242623	0.231016	0.167804	0.120851		0.190126	0.142636	0.169052	0.176018	0.107242	0.173768	0.415305	0.517447	0.385944	0.155441	0.557069	0.876241	0.957474	0.782107	0.380916	0.379846	0.874148	0.975153	0.905358
0.141798	0.0373118	0.0634398	0.132754	0.208232	0.315812	0.365946	0.337486	0.246385	0.465354	0.796732	0.830023	0.76668	0.574301	0.180239	0.51716	0.81108	0.858362	0.658512	0.31419	0.0767527	0.235432	0.270611	0.165416	0.110118	0.196564	0.243043	0.216302	0.139895	0.103998		0.198352	0.152947	0.146451	0.139107	0.0680215	0.18235	0.399647	0.542362	0.381234	0.194568	0.546138	0.891125	0.96912	0.799107	0.306605	0.362491	0.896766	0.997439	0.821593
0.0496827	0.0160752	0.0856829	0.148844	0.232575	0.298244	0.364686	0.314867	0.290425	0.502696	0.747861	0.823533	0.769148	0.58552	0.223989	0.493725	0.833932	0.85081	0.669369	0.306442	0.0755914	0.2171	0.253137	0.161428	0.105416	0.181738	0.222383	0.205719	0.153018	0.0879807		0.221944	0.156439	0.14563	0.142149	0.0429052	0.177077	0.412417	0.538555	0.435679	0.205332	0.565362	0.885816	0.957329	0.754093	0.344122	0.384589	0.886715	1	0.834973
0.100916	0.00902333	0.123865	0.183094	0.282409	0.305108	0.368872	0.334623	0.296481	0.483027	0.727517	0.856382	0.788846	0.548805	0.227642	0.487496	0.795037	0.852314	0.67425	0.313939	0.112827	0.245198	0.270739	0.168381	0.101613	0.180504	0.224503	0.197068	0.131443	0.0775537		0.2537	0.169101	0.125922	0.107176	0.0314719	0.189884	0.467419	0.564059	0.455307	0.245241	0.583772	0.891165	0.952223	0.743586	0.328931	0.430206	0.877592	0.990885	0.852483
0.0765619	0.0548064	0.155706	0.218765	0.312952	0.31354	0.359766	0.328526	0.303329	0.521381	0.804769	0.86348	0.799965	0.561461	0.235811	0.498489	0.772014	0.809145	0.599901	0.336377	0.147903	0.251592	0.257741	0.167541	0.102314	0.174371	0.218418	0.199288	0.13332	0.0755352		0.259651	0.150576	0.114232	0.1011	0.0399734	0.250524	0.469614	0.575595	0.411989	0.279249	0.750526	0.874984	0.932909	0.693314	0.333415	0.452505	0.860734	0.971872	0.905999
0.058353	0.0921938	0.227535	0.281793	0.356827	0.343114	0.385072	0.377401	0.334325	0.511938	0.774976	0.75005	0.781186	0.511881	0.287166	0.477728	0.708401	0.74242	0.614067	0.336191	0.207108	0.274692	0.288045	0.150272	0.0974336	0.211105	0.257077	0.230106	0.159376	0.0957681		0.240765	0.164294	0.10212	0.0894787	0.122761	0.267943	0.494439	0.59563	0.437086	0.309151	0.707945	0.871783	0.90609	0.734053	0.307386	0.490694	0.867407	0.963053	0.845842
0.0643993	0.124098	0.232996	0.294082	0.346381	0.339872	0.42453	0.382331	0.352268	0.482828	0.732391	0.822351	0.728178	0.505242	0.254513	0.447862	0.688511	0.696334	0.62929	0.420838	0.214399	0.270347	0.28888	0.162098	0.114928	0.218454	0.272596	0.238265	0.164953	0.106866		0.252081	0.162295	0.113235	0.0776224	0.0823924	0.28136	0.505615	0.59998	0.460273	0.332845	0.638615	0.857805	0.879155	0.710228	0.276582	0.515538	0.841096	0.949671	0.874841
0.0585945	0.137007	0.242398	0.30243	0.338647	0.386282	0.395241	0.359635	0.355958	0.498278	0.736539	0.782694	0.709862	0.49929	0.254098	0.464045	0.647268	0.684271	0.623929	0.423229	0.237763	0.259187	0.282073	0.163506	0.132492	0.204653	0.262139	0.252106	0.179866	0.121332		0.252681	0.148634	0.0903672	0.0811351	0.134214	0.291615	0.527985	0.606792	0.483548	0.347796	0.687264	0.844028	0.862005	0.76341	0.324843	0.509048	0.838761	0.933864	0.833779
0.0513888	0.14864	0.271586	0.33393	0.348968	0.409516	0.414228	0.388924	0.391408	0.49818	0.70058	0.772868	0.672871	0.48271	0.235785	0.427723	0.648042	0.685975	0.62276	0.404794	0.258591	0.263138	0.264078	0.174287	0.118831	0.2221	0.275212	0.250942	0.19651	0.140898		0.243328	0.135822	0.0727914	0.100307	0.11201	0.284291	0.566606	0.613925	0.500383	0.351919	0.632498	0.82961	0.830494	0.725441	0.277574	0.48713	0.861724	0.916422	0.805844
0.0530653	0.15403	0.310785	0.332372	0.34569	0.396378	0.436527	0.423332	0.45517	0.512155	0.684511	0.740604	0.673939	0.458654	0.197911	0.426485	0.635585	0.67919	0.601081	0.406129	0.265578	0.258023	0.271643	0.167617	0.0955764	0.211705	0.285024	0.25628	0.212452	0.159516		0.24277	0.131945	0.0560384	0.103251	0.157656	0.316912	0.55564	0.637383	0.506926	0.37262	0.632652	0.814564	0.828319	0.740375	0.303925	0.507047	0.83536	0.899135	0.782771
0.0595485	0.185953	0.330435	0.360575	0.346952	0.320021	0.441169	0.429111	0.474567	0.558849	0.650978	0.6695	0.613831	0.414288	0.278981	0.443153	0.61453	0.671819	0.601486	0.400521	0.260184	0.288906	0.263256	0.167886	0.11364	0.223617	0.281336	0.261949	0.218516	0.15815		0.250474	0.126073	0.0641043	0.138978	0.199716	0.340568	0.553021	0.659649	0.496675	0.389351	0.700041	0.788988	0.807738	0.697825	0.260195	0.512223	0.846939	0.881576	0.670643
0.0507657	0.200364	0.341193	0.36742	0.332883	0.353907	0.406296	0.434788	0.477892	0.541932	0.618662	0.631788	0.602092	0.395063	0.215742	0.428624	0.613747	0.658361	0.569141	0.375568	0.265364	0.279423	0.274464	0.155344	0.130027	0.216138	0.278533	0.25995	0.198302	0.145094		0.20243	0.0973844	0.111274	0.155686	0.262796	0.364624	0.556859	0.640555	0.512968	0.396436	0.620757	0.797788	0.798516	0.651509	0.274315	0.518575	0.84157	0.853791	0.757066
0.0439747	0.202041	0.34398	0.369023	0.352251	0.324054	0.390139	0.448042	0.500234	0.553913	0.57223	0.637002	0.564242	0.352015	0.216442	0.42293	0.602869	0.647905	0.544337	0.361001	0.264645	0.29705	0.291237	0.180226	0.112536	0.184459	0.246251	0.243621	0.20653	0.136925		0.236055	0.0856895	0.0884749	0.180782	0.271535	0.376067	0.57553	0.628233	0.395681	0.379234	0.613833	0.79013	0.773485	0.668459	0.266183	0.517171	0.840795	0.859601	0.758493
0.0914039	0.234668	0.338139	0.377953	0.325923	0.295846	0.385286	0.423786	0.502211	0.540929	0.611013	0.66253	0.545473	0.376837	0.234249	0.42295	0.592065	0.605041	0.453238	0.34757	0.265833	0.293207	0.28143	0.191735	0.126262	0.197632	0.250836	0.223413	0.181544	0.14243		0.172724	0.0738528	0.0998334	0.201146	0.31531	0.412365	0.575546	0.640374	0.532821	0.429356	0.583798	0.791552	0.750852	0.624401	0.264241	0.533408	0.843237	0.849696	0.74865
0.151456	0.271224	0.39564	0.408561	0.324045	0.31341	0.380259	0.410148	0.497516	0.551444	0.612157	0.606775	0.521891	0.363033	0.273797	0.421275	0.577369	0.608209	0.505732	0.342182	0.274088	0.305179	0.288862	0.198652	0.14046	0.18852	0.232465	0.249162	0.189903	0.159858		0.222071	0.0526353	0.128747	0.232661	0.300536	0.43784	0.59718	0.653744	0.551251	0.416259	0.639737	0.801512	0.738283	0.628302	0.273748	0.555545	0.850581	0.842851	0.684732
0.197524	0.307877	0.405469	0.413972	0.357194	0.291639	0.363574	0.455738	0.484766	0.551534	0.586321	0.591409	0.503353	0.357824	0.249935	0.402666	0.560105	0.558943	0.487598	0.324777	0.299127	0.327245	0.293938	0.203916	0.122808	0.188629	0.257867	0.259841	0.230133	0.154929		0.197592	0.0418531	0.168484	0.257664	0.336024	0.446392	0.609185	0.648354	0.562573	0.430407	0.60351	0.783137	0.717317	0.617091	0.27717	0.566515	0.858675	0.831541	0.716723
0.174809	0.309583	0.443609	0.452969	0.381671	0.284072	0.350943	0.429722	0.500342	0.53632	0.596193	0.60958	0.489115	0.3237	0.25185	0.374916	0.52609	0.526384	0.443218	0.316964	0.33537	0.409899	0.35261	0.22923	0.134028	0.174066	0.22615	0.271125	0.247386	0.187965		0.176095	0.0151304	0.163884	0.284318	0.355237	0.440608	0.577077	0.671311	0.532804	0.442437	0.57841	0.792357	0.712663	0.597446	0.284124	0.541277	0.848627	0.834082	0.777255
0.184752	0.315453	0.411174	0.3846	0.307434	0.271577	0.367807	0.411916	0.478485	0.513879	0.573413	0.584675	0.49827	0.333496	0.184461	0.327369	0.472379	0.484939	0.40378	0.301077	0.320532	0.353122	0.333595	0.241594	0.150901	0.132285	0.187286	0.193685	0.182127	0.17325		0.186368	0.030331	0.200348	0.311251	0.356124	0.454314	0.593621	0.646294	0.534717	0.355409	0.594781	0.764167	0.720028	0.54379	0.263181	0.562776	0.789079	0.80987	0.610714
0.150031	0.320456	0.390666	0.386298	0.310008	0.280904	0.329727	0.406991	0.470882	0.497682	0.548344	0.552939	0.489256	0.234311	0.161295	0.301391	0.439258	0.444192	0.375584	0.306525	0.327713	0.363818	0.325275	0.243826	0.135519	0.121291	0.105634	0.195588	0.183543	0.189433		0.144997	0.0492344	0.249499	0.341748	0.385336	0.464879	0.574908	0.631006	0.529888	0.44906	0.580086	0.740194	0.701876	0.534572	0.279217	0.532377	0.765798	0.767953	0.663138
0.216986	0.330576	0.403818	0.39751	0.354445	0.279332	0.336145	0.418355	0.470212	0.489385	0.516491	0.522507	0.43535	0.242998	0.137977	0.279868	0.394286	0.414494	0.368417	0.324713	0.334692	0.373846	0.34972	0.252902	0.139244	0.119314	0.166487	0.210972	0.21085	0.19699		0.106785	0.0931388	0.287839	0.368922	0.420435	0.48577	0.571498	0.625358	0.525619	0.429702	0.558022	0.725902	0.698445	0.476979	0.241681	0.528398	0.710377	0.720684	0.639524
0.217457	0.339247	0.41094	0.401801	0.336178	0.287316	0.330695	0.420768	0.465465	0.479177	0.511076	0.478548	0.432541	0.254857	0.159534	0.259554	0.364796	0.392015	0.367373	0.327713	0.350157	0.386711	0.351833	0.25273	0.142006	0.11472	0.160657	0.195773	0.214487	0.215499		0.0783542	0.122389	0.311534	0.403199	0.449075	0.496243	0.579382	0.5967	0.494076	0.456673	0.541605	0.70413	0.685073	0.476072	0.296719	0.513587	0.672784	0.689065	0.618887
0.222968	0.33622	0.422727	0.405639	0.337849	0.298729	0.378028	0.430305	0.398424	0.457848	0.472044	0.467328	0.342627	0.20882	0.130987	0.256655	0.362969	0.393107	0.368563	0.32969	0.352831	0.387891	0.304308	0.246816	0.139479	0.144741	0.18899	0.219507	0.244956	0.235385		0.0640628	0.155895	0.363283	0.42808	0.460998	0.488938	0.599004	0.585798	0.51183	0.440773	0.578781	0.682437	0.623559	0.438538	0.274337	0.502947	0.641972	0.650996	0.588274
0.236135	0.344147	0.400657	0.378372	0.331745	0.297466	0.37607	0.438622	0.457194	0.450465	0.444523	0.427852	0.335617	0.186739	0.146672	0.27062	0.374774	0.384585	0.356366	0.323823	0.353844	0.356201	0.340644	0.229502	0.13297	0.125982	0.165886	0.212553	0.229466	0.226157		0.0456665	0.190453	0.365453	0.443597	0.466827	0.484572	0.544972	0.592839	0.51127	0.41668	0.576041	0.658254	0.614757	0.4154	0.23746	0.482302	0.618669	0.624407	0.523369
0.254708	0.322337	0.383416	0.379409	0.312481	0.298533	0.367464	0.440644	0.454001	0.440106	0.41257	0.38473	0.287112	0.170394	0.171418	0.286495	0.370102	0.372739	0.338689	0.322507	0.31527	0.347792	0.304507	0.21672	0.143977	0.128365	0.184109	0.21403	0.229385	0.225168		0.0856238	0.216976	0.429734	0.448811	0.482546	0.487141	0.570052	0.575124	0.504844	0.408674	0.542538	0.631008	0.603995	0.400714	0.248383	0.481115	0.63518	0.635379	0.504873
0.235927	0.317196	0.370607	0.335559	0.296358	0.29133	0.402736	0.447993	0.478898	0.447675	0.407375	0.36142	0.275905	0.159716	0.167918	0.28471	0.364769	0.370229	0.325119	0.278436	0.324819	0.324018	0.283253	0.217501	0.147144	0.144356	0.200029	0.212482	0.235583	0.213707		0.102056	0.258668	0.445864	0.490223	0.501872	0.488886	0.55314	0.578025	0.498528	0.397538	0.483569	0.601212	0.577938	0.374195	0.316269	0.489885	0.654042	0.64851	0.570085
0.260544	0.316307	0.350367	0.324449	0.269746	0.29819	0.409037	0.465376	0.497266	0.45591	0.389846	0.345354	0.271611	0.163688	0.170415	0.288843	0.354652	0.355848	0.304861	0.260069	0.298253	0.315573	0.300586	0.237464	0.161802	0.160499	0.191986	0.208299	0.224864	0.205335		0.0848229	0.269264	0.466514	0.508975	0.496755	0.48929	0.554067	0.580371	0.500829	0.400993	0.465185	0.57354	0.548268	0.359023	0.259862	0.488186	0.654372	0.650546	0.523061
0.283236	0.314983	0.346843	0.317323	0.260484	0.27129	0.416313	0.480236	0.500522	0.464642	0.393781	0.345444	0.247176	0.159331	0.182799	0.265621	0.318761	0.340543	0.288391	0.253691	0.27779	0.309801	0.280596	0.235463	0.187789	0.177398	0.200394	0.198607	0.182233	0.18613		0.049375	0.292498	0.446672	0.522096	0.513611	0.477828	0.550865	0.566798	0.494186	0.403587	0.437167	0.534597	0.516945	0.330667	0.235414	0.473622	0.634956	0.618956	0.517128
0.311817	0.32031	0.350007	0.298903	0.235679	0.273036	0.390873	0.47488	0.500218	0.471775	0.389755	0.329743	0.247378	0.171409	0.186738	0.269349	0.297105	0.291279	0.248022	0.212651	0.279551	0.304402	0.30934	0.274824	0.218971	0.196004	0.178595	0.166815	0.18093	0.171532		0.129412	0.321112	0.485379	0.519536	0.483323	0.474744	0.51964	0.539531	0.481676	0.380507	0.429048	0.515021	0.479243	0.29523	0.209034	0.459528	0.616735	0.596135	0.463615
0.328533	0.348489	0.332349	0.270204	0.226918	0.248516	0.401315	0.469032	0.49902	0.458403	0.360032	0.311633	0.225146	0.154046	0.174319	0.238939	0.281629	0.267355	0.2067	0.193165	0.269235	0.314771	0.314515	0.274568	0.234449	0.197757	0.181834	0.180633	0.164884	0.156478		0.162278	0.334367	0.446672	0.52392	0.482678	0.460364	0.48594	0.538558	0.463041	0.371089	0.417124	0.486349	0.467877	0.267167	0.242978	0.452399	0.596105	0.547135	0.465519
0.328742	0.361665	0.335788	0.276165	0.206872	0.239664	0.374386	0.456826	0.466633	0.437593	0.336004	0.286277	0.217623	0.145281	0.165019	0.220623	0.239409	0.22853	0.172737	0.177246	0.258923	0.302665	0.311335	0.284758	0.226747	0.195722	0.174242	0.154122	0.154881	0.156613		0.208663	0.381599	0.50608	0.537811	0.497597	0.455903	0.504263	0.52961	0.430682	0.366331	0.379092	0.459035	0.415367	0.258381	0.194596	0.433845	0.523785	0.526881	0.393368
0.350209	0.357031	0.341884	0.273036	0.209636	0.231611	0.352971	0.445995	0.458997	0.417071	0.333496	0.264833	0.195258	0.122777	0.132707	0.186889	0.214165	0.188758	0.148303	0.168655	0.27928	0.321946	0.253963	0.304529	0.23893	0.191705	0.151941	0.145574	0.153422	0.149791		0.240257	0.408162	0.522652	0.544896	0.486788	0.423597	0.489061	0.500351	0.47708	0.343166	0.362808	0.440882	0.418762	0.236851	0.208907	0.391432	0.509515	0.463538	0.40518
0.35357	0.372583	0.327686	0.278941	0.206393	0.225666	0.352995	0.429104	0.441399	0.393072	0.287729	0.23258	0.177567	0.110319	0.120508	0.163484	0.187334	0.166917	0.136064	0.188474	0.265989	0.323839	0.332826	0.305852	0.238847	0.179196	0.149544	0.136053	0.161943	0.167638		0.275484	0.424516	0.540595	0.533414	0.453403	0.421132	0.468649	0.480984	0.456415	0.345579	0.363319	0.40021	0.380312	0.216255	0.178833	0.381098	0.443319	0.41973	0.373119
0.348296	0.367695	0.349943	0.281247	0.193505	0.227375	0.339966	0.411193	0.418632	0.364391	0.268327	0.196121	0.138898	0.0830995	0.10784	0.138687	0.165664	0.148368	0.123828	0.192829	0.272319	0.325573	0.330921	0.301298	0.235609	0.191144	0.134708	0.129982	0.168571	0.166089		0.314053	0.442938	0.542533	0.532139	0.446302	0.389291	0.424431	0.46284	0.425663	0.328712	0.325763	0.390038	0.389095	0.210687	0.161112	0.340062	0.410957	0.379485	0.347065
0.352025	0.348583	0.342138	0.282702	0.223854	0.219959	0.342711	0.394467	0.400457	0.337622	0.238319	0.173978	0.103968	0.0526404	0.0879236	0.127233	0.12681	0.144206	0.135855	0.189248	0.2613	0.306824	0.318986	0.29107	0.242301	0.178657	0.129753	0.136775	0.168518	0.18946		0.372795	0.4603	0.563296	0.52563	0.424059	0.373019	0.3848	0.442344	0.414141	0.32662	0.311381	0.367981	0.365048	0.207483	0.160719	0.321135	0.396585	0.367882	0.332181
0.332549	0.358958	0.324066	0.270172	0.215848	0.236974	0.339143	0.392176	0.38007	0.326265	0.204716	0.136543	0.070617	0.0329531	0.0670906	0.116674	0.135309	0.129981	0.133453	0.180094	0.240326	0.281932	0.3022	0.281138	0.23703	0.170176	0.125838	0.139137	0.182763	0.191229		0.339765	0.484932	0.569151	0.53557	0.449966	0.363966	0.395825	0.40941	0.382077	0.308086	0.308544	0.34743	0.338172	0.188683	0.149687	0.296896	0.393235	0.354274	0.307677
0.308677	0.325192	0.304619	0.273769	0.219303	0.244071	0.329441	0.389922	0.369761	0.309036	0.219818	0.117174	0.0517584	0.0315006	0.0929164	0.120008	0.132893	0.132898	0.130894	0.15636	0.232268	0.256959	0.277663	0.263556	0.21089	0.165517	0.147928	0.169593	0.188839	0.196211		0.373095	0.503809	0.558711	0.52593	0.438856	0.364919	0.381352	0.431511	0.354454	0.283821	0.282757	0.323938	0.30422	0.166891	0.178317	0.3114	0.388997	0.345994	0.303809
0.328394	0.289643	0.279068	0.249716	0.23205	0.26637	0.342971	0.394367	0.366427	0.306594	0.20487	0.105106	0.0401709	0.0500551	0.0992908	0.119197	0.137459	0.122681	0.122891	0.15753	0.208396	0.237021	0.25862	0.24802	0.207704	0.181022	0.153888	0.173205	0.196539	0.191816		0.401614	0.523187	0.563533	0.527474	0.374075	0.340971	0.385195	0.407029	0.345645	0.291693	0.249772	0.289366	0.261273	0.159773	0.148798	0.294019	0.369324	0.330274	0.285616
0.284245	0.263397	0.234834	0.216681	0.213588	0.280375	0.361319	0.409168	0.378624	0.303538	0.200665	0.127685	0.0642823	0.069134	0.0998244	0.124982	0.132974	0.110641	0.109531	0.12692	0.173373	0.221441	0.245398	0.243628	0.224163	0.180107	0.169583	0.184246	0.202251	0.182576		0.429034	0.515074	0.552517	0.51198	0.366519	0.326592	0.35975	0.394809	0.348902	0.261633	0.240426	0.254255	0.242887	0.140584	0.149346	0.277293	0.340507	0.303279	0.277846
[truncated: 71 more columns]

## Sheet: Figure 3k
	Exp.2.7MHz		Exp.3.0MHz		Exp.3.3MHz
Axial distance (mm)	Normalized acoustic pressure	Axial distance (mm)	Normalized acoustic pressure	Axial distance (mm)	Normalized acoustic pressure
3.5	0.196145	3.5	0.231946	3.5	0.390304
3.6	0.231801	3.6	0.210246	3.6	0.363573
3.7	0.257061	3.7	0.188034	3.7	0.371058
3.8	0.265809	3.8	0.134923	3.8	0.384541
3.9	0.282405	3.9	0.106162	3.9	0.413592
4	0.266779	4	0.0807819	4	0.414013
4.1	0.282458	4.1	0.072962	4.1	0.429398
4.2	0.350004	4.2	0.0993137	4.2	0.441187
4.3	0.411134	4.3	0.137863	4.3	0.401363
4.4	0.462682	4.4	0.192476	4.4	0.371531
4.5	0.505145	4.5	0.246052	4.5	0.304067
4.6	0.554989	4.6	0.304912	4.6	0.281059
4.7	0.618439	4.7	0.342638	4.7	0.301538
4.8	0.654867	4.8	0.366864	4.8	0.330982
4.9	0.715771	4.9	0.409519	4.9	0.392531
5	0.742473	5	0.469677	5	0.42758
5.1	0.732972	5.1	0.514999	5.1	0.42648
5.2	0.761151	5.2	0.558355	5.2	0.538667
5.3	0.810662	5.3	0.583042	5.3	0.56115
5.4	0.822741	5.4	0.602555	5.4	0.494384
5.5	0.8497	5.5	0.623383	5.5	0.502749
5.6	0.83793	5.6	0.663471	5.6	0.521556
5.7	0.863076	5.7	0.720669	5.7	0.569273
5.8	0.884991	5.8	0.681654	5.8	0.466198
5.9	0.914915	5.9	0.741256	5.9	0.520999
6	0.967136	6	0.794488	6	0.565252
6.1	0.963671	6.1	0.816889	6.1	0.549909
6.2	0.967473	6.2	0.840407	6.2	0.580385
6.3	1	6.3	0.850234	6.3	0.613099
6.4	0.990065	6.4	0.875036	6.4	0.620981
6.5	0.963278	6.5	0.899828	6.5	0.63906
6.6	0.979713	6.6	0.900741	6.6	0.677376
6.7	0.986456	6.7	0.915112	6.7	0.651916
6.8	0.919563	6.8	0.930513	6.8	0.680779
6.9	0.936885	6.9	0.947973	6.9	0.707299
7	0.889768	7	0.952394	7	0.74754
7.1	0.813988	7.1	0.981195	7.1	0.800226
7.2	0.757385	7.2	0.987982	7.2	0.813666
7.3	0.776583	7.3	1	7.3	0.851335
7.4	0.779083	7.4	0.987833	7.4	0.885991
7.5	0.799035	7.5	0.982565	7.5	0.928925
7.6	0.810298	7.6	0.962634	7.6	0.938028
7.7	0.791277	7.7	0.934961	7.7	0.970651
7.8	0.737584	7.8	0.907168	7.8	0.98409
7.9	0.719031	7.9	0.889471	7.9	0.999584
8	0.681563	8	0.856956	8	1
8.1	0.682644	8.1	0.854712	8.1	0.994443
8.2	0.621759	8.2	0.833475	8.2	0.978503
8.3	0.60987	8.3	0.823959	8.3	0.969014
8.4	0.57153	8.4	0.798131	8.4	0.954883
8.5	0.552519	8.5	0.774777	8.5	0.957376
8.6	0.528632	8.6	0.761807	8.6	0.915379
8.7	0.509854	8.7	0.740174	8.7	0.887528
8.8	0.495433	8.8	0.735371	8.8	0.871899
8.9	0.504705	8.9	0.742971	8.9	0.863765
9	0.495576	9	0.72424	9	0.850223
9.1	0.440973	9.1	0.7207	9.1	0.814116
9.2	0.438128	9.2	0.706902	9.2	0.779837
9.3	0.347052	9.3	0.643427	9.3	0.744753
9.4	0.339952	9.4	0.634346	9.4	0.711224
9.5	0.290821	9.5	0.62324	9.5	0.675815
9.6	0.279468	9.6	0.596353	9.6	0.723229
9.7	0.275119	9.7	0.565737	9.7	0.659774
9.8	0.250369	9.8	0.533417	9.8	0.646399
9.9	0.250574	9.9	0.494514	9.9	0.676127
10	0.228054	10	0.482785	10	0.623824
10.1	0.220434	10.1	0.428602	10.1	0.595062
10.2	0.19778	10.2	0.432106	10.2	0.565909
10.3	0.179861	10.3	0.392431	10.3	0.587734
10.4	0.140692	10.4	0.401493	10.4	0.573611
10.5	0.105311	10.5	0.37668	10.5	0.569238
10.6	0.071529	10.6	0.348948	10.6	0.58717
10.7	0.0524273	10.7	0.313914	10.7	0.566122
10.8	0.0406898	10.8	0.269598	10.8	0.552443
10.9	0.0651128	10.9	0.250626	10.9	0.527126
11	0.0785247	11	0.262284	11	0.504873

## Sheet: Figure 3l
Amplitude
2.7 MHz
0.252235	0.268552	0.281646	0.282727	0.287735	0.303887	0.319537	0.342115	0.349222	0.362028	0.371	0.376496	0.367969	0.358633	0.341774	0.323676	0.318155	0.295452	0.282951	0.25548	0.248752	0.229686	0.220896	0.205408	0.202369	0.198054	0.197753	0.198898	0.205065	0.211739	0.216665	0.224349	0.231957	0.240945	0.250111	0.265548	0.285722	0.301698	0.308272	0.316724	0.324245	0.326708	0.318405	0.306407	0.277188	0.246847	0.201136	0.161991	0.107018	0.0529446
0.293705	0.303907	0.303791	0.315082	0.324642	0.339412	0.35294	0.366928	0.379848	0.378983	0.377591	0.366406	0.347898	0.333723	0.313789	0.277973	0.259864	0.226636	0.214562	0.192421	0.171543	0.159826	0.147304	0.130039	0.128112	0.122566	0.12594	0.129276	0.130383	0.141089	0.148163	0.157479	0.166532	0.18553	0.196712	0.22266	0.234348	0.261121	0.279895	0.202818	0.324335	0.326065	0.328445	0.325893	0.30945	0.277042	0.24916	0.189706	0.151509	0.0920351
0.320657	0.323289	0.326596	0.33329	0.348753	0.362624	0.379132	0.391805	0.395886	0.389893	0.378755	0.335593	0.329305	0.280217	0.261738	0.221854	0.190105	0.147694	0.123307	0.108008	0.0915836	0.0770206	0.0634063	0.0615343	0.0605976	0.06075	0.0625722	0.0663118	0.0723171	0.073414	0.0744085	0.086503	0.0961898	0.109355	0.128301	0.15821	0.189473	0.144401	0.243736	0.275061	0.296685	0.321525	0.325925	0.330339	0.31861	0.299832	0.278344	0.227006	0.20263	0.137446
0.341965	0.342103	0.248007	0.358937	0.381791	0.387368	0.400634	0.399747	0.390013	0.375753	0.350904	0.322267	0.280037	0.235137	0.17114	0.137785	0.0958613	0.0669758	0.0484967	0.0449962	0.0497726	0.059558	0.0688462	0.0623491	0.0696939	0.0672983	0.0631351	0.0554741	0.0518046	0.0345213	0.0312618	0.0205349	0.0184235	0.0359831	0.0622311	0.0946882	0.123449	0.172638	0.20845	0.231326	0.261321	0.296165	0.304381	0.311725	0.315407	0.303884	0.285604	0.261674	0.234167	0.199666
0.360146	0.359533	0.373239	0.380014	0.392367	0.398559	0.39934	0.400203	0.373514	0.352306	0.293275	0.262223	0.191466	0.126782	0.100593	0.0488657	0.03427	0.0548415	0.081766	0.0974237	0.113818	0.11955	0.116661	0.126147	0.121091	0.111013	0.108617	0.104141	0.0852679	0.0839375	0.0739165	0.0584462	0.0495361	0.0477205	0.0505166	0.0664415	0.100797	0.120995	0.152797	0.187899	0.228863	0.244149	0.259103	0.280592	0.28924	0.29408	0.284744	0.273016	0.25534	0.235854
0.363918	0.369328	0.378324	0.383064	0.392668	0.402702	0.392652	0.372741	0.327807	0.30737	0.226018	0.186486	0.104816	0.0626042	0.0260842	0.0595492	0.114029	0.134326	0.163141	0.175447	0.185105	0.180762	0.179622	0.167582	0.16081	0.148674	0.13607	0.134685	0.129798	0.121263	0.116678	0.102917	0.0988803	0.0933534	0.0921021	0.095954	0.11151	0.134993	0.145191	0.164912	0.191057	0.207515	0.229041	0.238666	0.248846	0.260303	0.2675	0.270204	0.262972	0.253391
0.378898	0.379326	0.386471	0.394242	0.240657	0.394312	0.367061	0.344756	0.285464	0.242519	0.180402	0.116375	0.0199466	0.0413643	0.101348	0.158211	0.185077	0.215117	0.230473	0.230023	0.226692	0.213958	0.203662	0.170963	0.16983	0.160138	0.155309	0.150563	0.142968	0.143073	0.139522	0.134883	0.134231	0.12877	0.138858	0.139301	0.137323	0.152999	0.159594	0.166013	0.17484	0.177829	0.18819	0.194386	0.208576	0.217357	0.232656	0.247998	0.263498	0.267265
0.368566	0.376638	0.378958	0.387321	0.379472	0.363891	0.326262	0.292306	0.125208	0.17456	0.0776478	0.0225372	0.0783324	0.124215	0.17675	0.116683	0.265665	0.274569	0.277539	0.267484	0.249765	0.22349	0.206637	0.179639	0.173863	0.167577	0.157565	0.169462	0.172802	0.177483	0.177141	0.167089	0.17214	0.158459	0.164641	0.162467	0.164285	0.167801	0.16628	0.16732	0.168321	0.164305	0.161436	0.0807688	0.168276	0.186153	0.193668	0.2203	0.238814	0.160227
0.365123	0.368714	0.368159	0.363891	0.343108	0.327442	0.279898	0.236197	0.142366	0.0919326	0.0206565	0.0718795	0.150658	0.204036	0.262593	0.289659	0.311511	0.309617	0.28798	0.277315	0.25226	0.216311	0.192377	0.18369	0.184629	0.195508	0.21321	0.216636	0.23056	0.228685	0.223614	0.220806	0.211225	0.204757	0.197862	0.187571	0.184463	0.18132	0.17647	0.179352	0.173415	0.16766	0.159426	0.137823	0.136461	0.120114	0.141031	0.1699	0.13265	0.233605
0.354839	0.350692	0.350507	0.33959	0.307799	0.274514	0.203083	0.15895	0.0923336	0.00428745	0.0714406	0.142733	0.236854	0.272341	0.31605	0.333925	0.336619	0.320024	0.295477	0.261418	0.229412	0.210192	0.209227	0.215389	0.248807	0.26216	0.289435	0.29897	0.311393	0.310909	0.309972	0.298625	0.286752	0.263647	0.252043	0.231745	0.215184	0.202435	0.192284	0.183951	0.18013	0.169974	0.154229	0.140736	0.108477	0.0932795	0.104214	0.129271	0.16585	0.21052
0.3365	0.331676	0.323065	0.306518	0.254989	0.222029	0.138913	0.0888538	0.0162537	0.0680979	0.145005	0.219347	0.281695	0.319031	0.345989	0.353608	0.340825	0.197701	0.290182	0.258013	0.234954	0.233481	0.259701	0.27972	0.313665	0.346689	0.387086	0.402805	0.419664	0.416347	0.400603	0.387554	0.368673	0.348264	0.324074	0.297179	0.264211	0.244801	0.212853	0.195965	0.183431	0.174101	0.149561	0.135576	0.104467	0.0898181	0.0707183	0.0857526	0.121754	0.160978
0.321004	0.320194	0.294701	0.265466	0.216893	0.170887	0.0940478	0.0281837	0.081361	0.141117	0.245116	0.27311	0.341651	0.353486	0.367699	0.357087	0.345739	0.312063	0.289105	0.274495	0.285729	0.303958	0.355575	0.377769	0.426724	0.460009	0.487525	0.485496	0.503101	0.490753	0.463202	0.448703	0.433493	0.40723	0.380001	0.336273	0.293879	0.266075	0.229324	0.216548	0.180303	0.169782	0.160801	0.143493	0.134716	0.107735	0.0811662	0.0692736	0.094984	0.119989
0.305728	0.289154	0.254782	0.219553	0.162291	0.107576	0.0315204	0.0593327	0.152126	0.199352	0.256375	0.308997	0.355357	0.358398	0.355055	0.334362	0.305962	0.275759	0.276009	0.27559	0.313464	0.340739	0.383905	0.411986	0.453137	0.474316	0.505803	0.513136	0.513981	0.507689	0.497047	0.48292	0.460978	0.44431	0.400685	0.382467	0.342475	0.30456	0.268226	0.229271	0.187565	0.171493	0.153049	0.140192	0.128844	0.115965	0.0959876	0.0887384	0.0733243	0.0924215
0.264142	0.251317	0.207071	0.162832	0.0925393	0.0616539	0.0717219	0.115545	0.192008	0.234004	0.289818	0.318777	0.346407	0.340089	0.329634	0.311493	0.282666	0.28312	0.289521	0.322632	0.365859	0.408137	0.465345	0.483378	0.522367	0.539449	0.54991	0.555021	0.558258	0.553988	0.53785	0.526566	0.505808	0.491253	0.464711	0.438843	0.388797	0.366086	0.308807	0.285009	0.240555	0.201666	0.158887	0.136006	0.125785	0.114081	0.0998467	0.102231	0.0874497	0.0916179
0.241396	0.208831	0.146314	0.12177	0.0703566	0.0591778	0.117223	0.155843	0.234775	0.258828	0.301367	0.326456	0.344555	0.336621	0.326867	0.318022	0.316999	0.313715	0.344855	0.377852	0.435098	0.459382	0.487131	0.521769	0.534337	0.553575	0.552246	0.551139	0.549704	0.546281	0.531003	0.52793	0.512234	0.507135	0.488433	0.467746	0.434312	0.410276	0.356637	0.331576	0.269026	0.239039	0.182523	0.14965	0.11226	0.106927	0.0996705	0.102906	0.102738	0.104491
0.195041	0.167498	0.115547	0.0774726	0.0624881	0.0984755	0.146927	0.199006	0.238207	0.281995	0.299806	0.32491	0.333615	0.346001	0.338215	0.335532	0.332104	0.360133	0.403757	0.42091	0.460971	0.473944	0.496498	0.506265	0.524356	0.533704	0.525682	0.524095	0.499381	0.498423	0.489224	0.483573	0.483871	0.463627	0.456788	0.455089	0.441682	0.430826	0.403535	0.368221	0.320421	0.28121	0.204564	0.179075	0.137423	0.109697	0.107382	0.105349	0.117923	0.124739
0.163803	0.12189	0.0718289	0.0580464	0.0865822	0.129332	0.18076	0.220455	0.272839	0.288089	0.307793	0.321636	0.334188	0.327118	0.341912	0.351864	0.375633	0.39652	0.41396	0.436437	0.438767	0.451909	0.463636	0.465588	0.458263	0.454908	0.439876	0.428389	0.409616	0.392289	0.377417	0.371224	0.369478	0.37724	0.388435	0.401697	0.410044	0.410262	0.396345	0.376052	0.347809	0.299827	0.272465	0.196318	0.166768	0.120092	0.0999046	0.100993	0.115401	0.13633
0.1065	0.0757893	0.0492028	0.0797985	0.118975	0.156766	0.206312	0.241837	0.265008	0.275818	0.303295	0.30602	0.323309	0.336707	0.3692	0.387279	0.399366	0.412304	0.408465	0.403807	0.390261	0.387931	0.395582	0.407163	0.426669	0.435995	0.440261	0.432025	0.420291	0.395929	0.369571	0.349559	0.325122	0.311087	0.320238	0.322074	0.352416	0.362143	0.369261	0.370869	0.362973	0.341895	0.294196	0.254691	0.180089	0.141558	0.0955273	0.0928387	0.121348	0.141976
0.0701502	0.0176938	0.0853914	0.136961	0.203164	0.251839	0.290145	0.305568	0.330708	0.347826	0.360778	0.392531	0.419644	0.452015	0.469472	0.487363	0.48887	0.462282	0.399983	0.373908	0.342584	0.357564	0.391558	0.454049	0.501426	0.534312	0.545095	0.5418	0.534078	0.50271	0.483075	0.44117	0.408273	0.355205	0.318395	0.295365	0.290672	0.300011	0.322153	0.343048	0.34563	0.340524	0.319963	0.198243	0.233084	0.171697	0.0480602	0.0969545	0.109997	0.133718
0.0292021	0.0363731	0.132751	0.168643	0.246877	0.282473	0.310127	0.318386	0.32734	0.335665	0.34775	0.35211	0.371973	0.382735	0.405437	0.418834	0.392421	0.361702	0.307668	0.187992	0.303313	0.39044	0.439205	0.542113	0.610205	0.668211	0.728961	0.74592	0.727584	0.700668	0.639489	0.607292	0.556597	0.516779	0.43277	0.388645	0.322951	0.292703	0.306527	0.338341	0.364346	0.327396	0.321576	0.303926	0.251895	0.214671	0.128293	0.111294	0.113411	0.130455
0.0611888	0.101507	0.171935	0.238809	0.290381	0.32582	0.341195	0.343654	0.344069	0.349541	0.377134	0.370601	0.378177	0.402341	0.419816	0.409219	0.356839	0.295571	0.199934	0.254032	0.359487	0.474984	0.582102	0.729651	0.866411	0.899243	0.922706	0.945808	0.931578	0.933596	0.889994	0.85824	0.73155	0.670156	0.581856	0.536297	0.426878	0.351374	0.263794	0.251835	0.271934	0.294982	0.312501	0.304517	0.279936	0.236881	0.177982	0.130931	0.103324	0.12074
0.0860715	0.147955	0.214893	0.247351	0.28211	0.312938	0.320174	0.288672	0.294065	0.28	0.313178	0.364086	0.391438	0.411039	0.416081	0.3701	0.299597	0.188965	0.182153	0.327684	0.442653	0.627648	0.760844	0.902156	0.962672	0.978528	0.984995	0.981005	0.969768	0.970476	0.965109	0.930781	0.927907	0.847521	0.783586	0.650989	0.597851	0.424425	0.349584	0.250765	0.225716	0.218924	0.340026	0.357746	0.335894	0.243448	0.216888	0.141166	0.121982	0.115945
0.132587	0.199112	0.257685	0.291764	0.334092	0.343976	0.334978	0.321247	0.308711	0.28779	0.317625	0.366592	0.416864	0.420462	0.392036	0.345108	0.2083	0.118826	0.21147	0.385148	0.587175	0.749239	0.91683	0.974892	0.977354	0.992489	0.974593	0.969937	0.963606	0.970726	0.967117	0.982912	0.96275	0.961477	0.900336	0.846186	0.733969	0.602891	0.454445	0.324304	0.203727	0.223764	0.260456	0.295845	0.298775	0.286703	0.249007	0.185461	0.123162	0.120606
0.182869	0.231193	0.291849	0.352145	0.390304	0.381864	0.376477	0.356841	0.344335	0.334788	0.353841	0.372701	0.403708	0.407783	0.367972	0.283552	0.0983916	0.0764406	0.279355	0.475808	0.789864	0.885865	0.963488	0.986572	0.985826	0.976741	0.95941	0.966803	0.945302	0.935962	0.952182	0.941592	0.980418	0.99458	0.944744	0.931909	0.758169	0.726994	0.576112	0.402778	0.259162	0.238234	0.293983	0.33934	0.356568	0.344287	0.291999	0.227348	0.147575	0.126275
0.148813	0.199929	0.247417	0.290008	0.309855	0.313997	0.294553	0.281599	0.276583	0.295512	0.351595	0.379134	0.397398	0.403662	0.342028	0.243751	0.0300922	0.15064	0.365657	0.600747	0.788056	0.930441	0.971048	0.969767	0.964366	0.955279	0.939889	0.927176	0.929582	0.934884	0.951229	0.958281	0.983276	1	0.94473	0.958866	0.906491	0.840041	0.658877	0.488032	0.298461	0.181468	0.200745	0.255405	0.299145	0.294235	0.262624	0.212691	0.153414	0.131998
0.183257	0.217412	0.275926	0.299515	0.324924	0.320937	0.297638	0.27342	0.273495	0.297407	0.354213	0.376647	0.39982	0.382125	0.316282	0.179117	0.090827	0.205958	0.472629	0.6703	0.888236	0.939225	0.950797	0.958815	0.94154	0.935026	0.925706	0.913814	0.905144	0.910727	0.937702	0.938267	0.9773	0.98296	0.983289	0.974035	0.935724	0.885756	0.735164	0.549453	0.245287	0.171357	0.1976	0.235092	0.279924	0.294079	0.257848	0.219081	0.165066	0.140277
0.164479	0.209213	0.273974	0.291354	0.317996	0.304747	0.287704	0.261246	0.270311	0.290521	0.345219	0.371685	0.390797	0.35511	0.230316	0.157118	0.158105	0.273643	0.578209	0.750891	0.911123	0.936755	0.942886	0.931385	0.914913	0.907949	0.909295	0.893055	0.875936	0.87706	0.878807	0.922827	0.965824	0.975386	0.975102	0.957742	0.940014	0.907025	0.722601	0.582471	0.306141	0.182372	0.165959	0.215415	0.293991	0.294411	0.253099	0.223872	0.161047	0.147797
0.162299	0.202549	0.259148	0.282606	0.301017	0.289475	0.26723	0.252781	0.25674	0.287051	0.333223	0.367486	0.364809	0.343321	0.234491	0.132982	0.131271	0.334482	0.577224	0.786942	0.915229	0.920065	0.91324	0.90863	0.886023	0.875336	0.867146	0.844079	0.774397	0.733394	0.811755	0.883819	0.950971	0.957874	0.94708	0.92214	0.918102	0.916048	0.740342	0.604458	0.361763	0.17949	0.122835	0.206778	0.292055	0.289487	0.266042	0.225158	0.186844	0.168231
0.19895	0.247639	0.315642	0.3307	0.352197	0.343898	0.316172	0.292195	0.271915	0.285302	0.33085	0.361507	0.352658	0.329857	0.197234	0.131296	0.202764	0.355433	0.684663	0.797576	0.895602	0.895968	0.8876	0.881909	0.856464	0.83935	0.788537	0.716153	0.453994	0.4061	0.561564	0.732732	0.918651	0.939185	0.938692	0.939504	0.926011	0.899931	0.738361	0.588254	0.273951	0.16118	0.109004	0.192032	0.266778	0.27676	0.261822	0.223977	0.189534	0.189482
0.193467	0.233473	0.299834	0.322182	0.340165	0.338221	0.312216	0.305137	0.317653	0.353569	0.403338	0.424244	0.413937	0.338746	0.217537	0.136609	0.184401	0.348117	0.597713	0.775126	0.866933	0.868813	0.859772	0.846709	0.826693	0.808582	0.691884	0.60106	0.308062	0.057381	0.442822	0.657549	0.83977	0.898354	0.922525	0.928056	0.915993	0.881048	0.752793	0.566711	0.318755	0.141922	0.103714	0.199005	0.265351	0.277922	0.249333	0.230982	0.202196	0.214194
0.101948	0.140204	0.199634	0.216819	0.235687	0.229376	0.213284	0.212534	0.248632	0.274285	0.324982	0.361527	0.370714	0.347218	0.241979	0.162876	0.164651	0.335348	0.62085	0.736002	0.828589	0.845177	0.840514	0.827998	0.807671	0.787346	0.718794	0.608185	0.386231	0.284147	0.486445	0.686816	0.820764	0.88783	0.905563	0.92134	0.91386	0.852651	0.661088	0.512727	0.277048	0.111777	0.136441	0.208255	0.264759	0.279068	0.256912	0.237927	0.226874	0.241651
0.0924382	0.112287	0.172852	0.190878	0.205577	0.214294	0.209655	0.208503	0.238563	0.276658	0.338111	0.36918	0.369014	0.352313	0.277667	0.139498	0.155522	0.274523	0.559234	0.665586	0.795433	0.813724	0.814629	0.810124	0.785527	0.777461	0.725386	0.688146	0.600841	0.625325	0.69292	0.777577	0.85808	0.879826	0.908905	0.904209	0.858644	0.800998	0.590492	0.406344	0.207085	0.078789	0.142124	0.225651	0.280755	0.282593	0.268084	0.251296	0.250559	0.268159
0.0891978	0.100719	0.134816	0.171886	0.197838	0.205717	0.207892	0.211491	0.240053	0.280578	0.331519	0.373707	0.380563	0.374807	0.323064	0.21595	0.150173	0.218841	0.415026	0.581259	0.728218	0.77093	0.785016	0.789016	0.775088	0.779532	0.767658	0.755751	0.763818	0.777468	0.805442	0.844072	0.871965	0.88939	0.903407	0.896673	0.821832	0.723765	0.380627	0.325401	0.112832	0.0845408	0.19148	0.286569	0.316697	0.323777	0.282858	0.274273	0.274178	0.292834
0.0929982	0.0868504	0.128223	0.154861	0.193125	0.194199	0.209493	0.221421	0.245871	0.288285	0.335773	0.372451	0.401712	0.385326	0.340295	0.264274	0.152095	0.155756	0.353893	0.471733	0.638616	0.716148	0.758537	0.778591	0.783264	0.791666	0.798679	0.805826	0.821819	0.836216	0.865185	0.879232	0.890708	0.902313	0.890166	0.84365	0.725069	0.590934	0.364429	0.216227	0.0780283	0.133695	0.239316	0.274913	0.296728	0.292194	0.280004	0.272498	0.286911	0.310845
0.0934402	0.087115	0.109027	0.142944	0.183706	0.198331	0.216706	0.236189	0.270456	0.29784	0.358606	0.382207	0.406604	0.408766	0.361613	0.322736	0.209002	0.160998	0.22104	0.332194	0.558506	0.678008	0.713586	0.755751	0.774335	0.7982	0.821318	0.836446	0.861269	0.870961	0.885156	0.89685	0.902492	0.896317	0.841104	0.770942	0.576835	0.437134	0.260754	0.109147	0.130453	0.189835	0.262191	0.292076	0.301035	0.293156	0.275109	0.281332	0.292111	0.313824
0.109254	0.090641	0.105519	0.14358	0.189276	0.20672	0.236014	0.250096	0.281431	0.308843	0.355877	0.384541	0.412173	0.416119	0.394412	0.35801	0.295489	0.207038	0.153454	0.227335	0.380921	0.509576	0.660354	0.718102	0.768311	0.815461	0.882983	0.901079	0.934594	0.934113	0.937314	0.917725	0.909606	0.875826	0.768833	0.67876	0.531709	0.367334	0.177232	0.158882	0.249442	0.293071	0.344885	0.348138	0.332461	0.307472	0.275516	0.274378	0.295994	0.308084
0.162122	0.149897	0.180682	0.218851	0.263772	0.304472	0.336684	0.361558	0.385668	0.401635	0.431625	0.454549	0.476023	0.482829	0.472854	0.447442	0.386027	0.313126	0.243282	0.219133	0.351156	0.462148	0.630583	0.729826	0.802243	0.816064	0.831077	0.8451	0.867608	0.883059	0.880052	0.869215	0.806474	0.711213	0.451314	0.434702	0.229463	0.169103	0.155603	0.206352	0.285773	0.335239	0.354813	0.347816	0.322343	0.286915	0.264126	0.260101	0.279644	0.295489
0.159239	0.145518	0.168293	0.213655	0.269055	0.309963	0.348099	0.378389	0.396253	0.409441	0.422212	0.441077	0.467333	0.466336	0.462926	0.453078	0.408462	0.377699	0.301507	0.248677	0.238329	0.302223	0.454669	0.564353	0.684048	0.770698	0.821137	0.848709	0.865257	0.857844	0.825172	0.756203	0.650645	0.55071	0.411099	0.290182	0.171678	0.154364	0.234525	0.28237	0.348167	0.361702	0.351643	0.33625	0.292631	0.265232	0.244241	0.240887	0.258411	0.264048
0.113177	0.10617	0.130274	0.151965	0.211931	0.241966	0.281834	0.309486	0.327995	0.338383	0.359965	0.364445	0.37631	0.385069	0.401851	0.405536	0.384081	0.374187	0.327914	0.263046	0.209891	0.177465	0.219501	0.298337	0.406879	0.486822	0.555147	0.608446	0.618572	0.61548	0.545991	0.498172	0.40001	0.321143	0.194742	0.148812	0.160041	0.216428	0.283254	0.344814	0.375562	0.369888	0.330421	0.303358	0.254201	0.231875	0.212815	0.217924	0.224598	0.224106
0.130306	0.127779	0.153464	0.195994	0.219719	0.273744	0.309334	0.335536	0.360288	0.363217	0.364675	0.360635	0.361897	0.369864	0.372234	0.373012	0.382542	0.379614	0.357709	0.345253	0.256478	0.240061	0.207992	0.17959	0.237045	0.284414	0.340602	0.37513	0.399544	0.395139	0.353271	0.291056	0.186532	0.144463	0.15366	0.183563	0.257573	0.302165	0.361066	0.388052	0.383161	0.358451	0.31425	0.272324	0.219155	0.199286	0.190762	0.187721	0.186932	0.190597
0.102125	0.0957278	0.130364	0.152223	0.209065	0.241049	0.301519	0.319863	0.349669	0.365527	0.373582	0.357134	0.34435	0.343158	0.338716	0.351913	0.362934	0.365296	0.37789	0.359029	0.330114	0.304768	0.257219	0.211063	0.142631	0.140974	0.139864	0.139517	0.141876	0.142811	0.0986159	0.115478	0.151174	0.173374	0.239533	0.291872	0.357652	0.380308	0.414085	0.406319	0.366842	0.327604	0.279009	0.224404	0.175281	0.162056	0.146839	0.146487	0.140752	0.134323
0.105683	0.0950124	0.110881	0.131842	0.202121	0.239323	0.280889	0.315932	0.351022	0.368481	0.36289	0.353359	0.337384	0.317215	0.306682	0.306908	0.330499	0.346279	0.375248	0.368225	0.372151	0.355389	0.317415	0.281897	0.20543	0.183954	0.130128	0.0898677	0.070461	0.0859156	0.125958	0.182609	0.25018	0.287828	0.3521	0.382844	0.411323	0.397684	0.412569	0.390333	0.344444	0.291447	0.23396	0.195556	0.163354	0.133386	0.129218	0.113768	0.0962613	0.0785811
0.0977767	0.0919402	0.0964208	0.115682	0.162269	0.212	0.285438	0.307943	0.33818	0.359511	0.365273	0.358324	0.32512	0.309496	0.28125	0.271642	0.276322	0.298794	0.325368	0.35473	0.364536	0.376202	0.357233	0.337866	0.304151	0.270736	0.24019	0.227262	0.217554	0.230389	0.265743	0.293577	0.350935	0.372235	0.418902	0.441877	0.443681	0.443145	0.407339	0.360023	0.290326	0.249384	0.178887	0.155963	0.133005	0.119008	0.101787	0.0842228	0.057166	0.0389961
0.111011	0.0965514	0.0903821	0.111089	0.155955	0.192832	0.249858	0.294815	0.324422	0.349129	0.358286	0.35048	0.328048	0.311395	0.260101	0.243077	0.235577	0.243112	0.288175	0.307205	0.328204	0.352984	0.362009	0.354274	0.345627	0.326593	0.316719	0.307026	0.308764	0.318223	0.349749	0.37177	0.408833	0.42473	0.443307	0.441112	0.438144	0.406415	0.351891	0.311717	0.250237	0.211806	0.169214	0.13765	0.11275	0.10774	0.0834824	0.0671848	0.0368399	0.0359745
0.112721	0.110964	0.104006	0.115625	0.152939	0.177966	0.221704	0.262529	0.303426	0.32949	0.340058	0.337195	0.3215	0.308178	0.253906	0.236386	0.155068	0.195844	0.216895	0.237009	0.277473	0.300042	0.327874	0.335572	0.343802	0.346394	0.34385	0.339278	0.348239	0.352882	0.375045	0.397409	0.413086	0.42066	0.421892	0.411181	0.38036	0.359411	0.312858	0.260791	0.214848	0.167155	0.13315	0.123498	0.101745	0.0919753	0.0671665	0.0722792	0.070625	0.0844247
0.121685	0.123335	0.129685	0.137103	0.150419	0.16668	0.20044	0.234155	0.267017	0.295914	0.318203	0.320482	0.318179	0.298037	0.277733	0.244814	0.208626	0.187021	0.17869	0.193275	0.224359	0.248664	0.267725	0.292353	0.30362	0.316121	0.3204	0.323995	0.333449	0.346593	0.357868	0.367447	0.382424	0.379526	0.370931	0.358315	0.327706	0.302128	0.255395	0.216483	0.176889	0.154388	0.136301	0.118652	0.101986	0.105956	0.0948064	0.0914134	0.115532	0.132448
0.136383	0.139923	0.146607	0.155979	0.157554	0.176249	0.208613	0.211817	0.248053	0.265117	0.28556	0.291969	0.299988	0.290534	0.272432	0.257034	0.225446	0.199074	0.176803	0.17465	0.180943	0.197212	0.220811	0.241181	0.261236	0.279318	0.281964	0.288053	0.292938	0.306076	0.312313	0.320388	0.319533	0.321014	0.311872	0.294135	0.266102	0.249311	0.220001	0.186238	0.148594	0.147566	0.124561	0.11706	0.115178	0.112206	0.112954	0.128053	0.151938	0.161727
0.158481	0.158993	0.170695	0.17811	0.182065	0.197817	0.199091	0.210705	0.224779	0.236619	0.256798	0.264297	0.271767	0.276323	0.270351	0.259927	0.243767	0.227769	0.204963	0.190518	0.180205	0.184538	0.199075	0.215687	0.226524	0.237752	0.246671	0.249917	0.249368	0.255807	0.258115	0.258391	0.258849	0.253355	0.242271	0.238827	0.210922	0.19973	0.17145	0.163612	0.14084	0.13212	0.120754	0.125011	0.12294	0.137347	0.1496	0.163741	0.181755	0.195471
0.16668	0.175512	0.194239	0.208253	0.217202	0.215658	0.225242	0.21793	0.223656	0.225568	0.229165	0.235105	0.247198	0.253676	0.260341	0.257967	0.177769	0.246476	0.232939	0.228369	0.217481	0.2166	0.222445	0.224696	0.228037	0.233539	0.234007	0.239194	0.237947	0.231103	0.227312	0.22412	0.218592	0.215855	0.203929	0.198273	0.106485	0.117496	0.155132	0.144454	0.107345	0.12273	0.123042	0.13062	0.142469	0.153617	0.177221	0.190808	0.20562	0.208774
0.186393	0.196015	0.21255	0.227191	0.240516	0.241506	0.172314	0.235181	0.230534	0.219483	0.208283	0.209069	0.210998	0.223254	0.2337	0.242857	0.252252	0.256634	0.259899	0.258118	0.254201	0.257871	0.263717	0.259655	0.267566	0.266166	0.259174	0.252375	0.251096	0.243252	0.22925	0.222653	0.207111	0.19615	0.181177	0.175477	0.154406	0.150337	0.130826	0.13401	0.12201	0.125605	0.145808	0.150601	0.172771	0.188291	0.201847	0.210583	0.216978	0.209676
0.1949	0.204703	0.222682	0.238763	0.256048	0.269579	0.262676	0.264454	0.25679	0.246072	0.229673	0.211137	0.193689	0.197668	0.19955	0.21964	0.236983	0.249738	0.261682	0.274631	0.283081	0.285327	0.30044	0.300662	0.299042	0.3047	0.296328	0.295969	0.277004	0.273951	0.245205	0.241494	0.220199	0.207575	0.18426	0.165388	0.147939	0.14263	0.126805	0.123313	0.131536	0.131332	0.150298	0.162341	0.179091	0.199599	0.209425	0.212752	0.203627	0.187911
0.211341	0.217509	0.232268	0.247831	0.263626	0.281587	0.285764	0.292412	0.285096	0.263664	0.242137	0.225847	0.195843	0.189166	0.185115	0.19589	0.216599	0.229635	0.247841	0.271016	0.289432	0.298118	0.313274	0.3167	0.237267	0.322128	0.326767	0.320295	0.303927	0.296591	0.277462	0.259487	0.231377	0.217486	0.194705	0.177767	0.149974	0.142699	0.137981	0.129973	0.145012	0.148972	0.169836	0.176844	0.186576	0.19936	0.198633	0.200185	0.177574	0.161205
0.215513	0.220431	0.236734	0.24605	0.263669	0.280802	0.304328	0.300355	0.297255	0.291356	0.262458	0.24446	0.225839	0.19326	0.18265	0.172591	0.191924	0.204985	0.227072	0.247843	0.272748	0.28761	0.303494	0.314501	0.325017	0.327544	0.324998	0.322183	0.308837	0.302493	0.27862	0.259698	0.241393	0.21989	0.191819	0.178276	0.153696	0.139323	0.137163	0.13742	0.146298	0.151159	0.171769	0.174188	0.191894	0.189237	0.185714	0.175765	0.152733	0.130168
0.22063	0.221067	0.234442	0.244033	0.262533	0.275134	0.298239	0.298993	0.306628	0.299459	0.280397	0.272372	0.24818	0.220133	0.196612	0.184383	0.172622	0.184812	0.197622	0.21957	0.248494	0.258056	0.278287	0.288212	0.299669	0.306108	0.308401	0.307288	0.298754	0.288856	0.267729	0.251409	0.229815	0.210041	0.183767	0.162705	0.143581	0.137987	0.136734	0.136772	0.146107	0.157111	0.160288	0.165667	0.172654	0.168051	0.155487	0.141555	0.104323	0.0852474
0.216765	0.217386	0.222539	0.232498	0.25143	0.264912	0.279876	0.29387	0.304322	0.306643	0.291533	0.28073	0.258826	0.241613	0.208035	0.193994	0.181496	0.181353	0.184507	0.196213	0.210711	0.224727	0.238213	0.252195	0.260492	0.263574	0.265221	0.264333	0.255792	0.249131	0.228849	0.221384	0.198625	0.184289	0.162766	0.14765	0.134983	0.126481	0.127995	0.130007	0.1329	0.14345	0.142633	0.145951	0.129072	0.130245	0.116879	0.102159	0.0652355	0.0585053
0.212443	0.210633	0.208497	0.214527	0.22737	0.242586	0.266788	0.274872	0.284881	0.294882	0.290495	0.289554	0.276553	0.257809	0.236356	0.216263	0.191738	0.186296	0.181253	0.182405	0.186176	0.193445	0.206124	0.210959	0.210234	0.221535	0.215838	0.221016	0.216537	0.20824	0.189074	0.177728	0.170459	0.157869	0.137331	0.134165	0.120769	0.117723	0.115573	0.111322	0.115487	0.111913	0.117078	0.114761	0.105356	0.0931112	0.0783127	0.069049	0.065446	0.0701468
0.199987	0.198279	0.196378	0.200577	0.208313	0.222474	0.240158	0.250194	0.269704	0.278627	0.284731	0.282432	0.27072	0.270504	0.251685	0.235955	0.214799	0.202306	0.185719	0.18523	0.174686	0.178788	0.179339	0.18078	0.176651	0.171974	0.176615	0.173456	0.160973	0.153607	0.145637	0.136674	0.127499	0.122611	0.112568	0.105206	0.0963986	0.0931596	0.0949444	0.093475	0.0877975	0.0832092	0.0797385	0.0770594	0.0733136	0.0721007	0.0716489	0.0828328	0.0912718	0.107747
0.187117	0.186158	0.182875	0.17978	0.186871	0.19633	0.209001	0.225398	0.249934	0.260515	0.269459	0.277534	0.269302	0.268291	0.251839	0.246622	0.225272	0.219657	0.209426	0.189788	0.190171	0.180909	0.170918	0.159635	0.156656	0.153103	0.141873	0.136565	0.116734	0.113763	0.109692	0.108063	0.0955681	0.0945933	0.089008	0.0852028	0.0772566	0.0729339	0.0614906	0.0573972	0.0570192	0.057355	0.058074	0.0648097	0.0696245	0.0793833	0.100335	0.106728	0.123247	0.138495
0.174798	0.17217	0.172188	0.167412	0.170707	0.177787	0.187517	0.207174	0.220653	0.237136	0.251675	0.259228	0.264474	0.259249	0.256499	0.247949	0.231445	0.225117	0.2158	0.203617	0.19922	0.185668	0.17014	0.172201	0.145223	0.136021	0.117944	0.116333	0.0966346	0.0940188	0.0909891	0.0852164	0.0766966	0.0734314	0.069239	0.0716251	0.0674111	0.063876	0.0594247	0.0522809	0.0584226	0.0646233	0.0708158	0.0457702	0.0968342	0.109005	0.120938	0.136873	0.149554	0.153598
0.178426	0.169547	0.159008	0.165915	0.161959	0.166998	0.174034	0.18545	0.19963	0.209734	0.222513	0.234744	0.237393	0.236595	0.237334	0.239312	0.229329	0.223404	0.219612	0.209912	0.192856	0.195891	0.174085	0.164332	0.144046	0.141119	0.126721	0.103072	0.0774056	0.0802284	0.0703309	0.0759602	0.0795325	0.120656	0.127019	0.127472	0.121068	0.122923	0.118957	0.127224	0.1351	0.138272	0.15639	0.160097	0.177591	0.187504	0.202284	0.201604	0.194516	0.199522
Phase
2.7 MHz
-2.37774	-2.20501	-2.03992	-1.70437	-1.62218	-1.43487	-1.28081	-1.04625	-1.00316	-0.89596	-0.80259	-0.65797	-0.72487	-0.7413	-0.77648	-0.81644	-0.74985	-0.81226	-0.86007	-0.95647	-0.95483	-0.94335	-1.02383	-1.1267	-1.15623	-1.20831	-1.21295	-1.28134	-1.28726	-1.29032	-1.34373	-1.39179	-1.33221	-1.3883	-1.37797	-1.3483	-1.36345	-1.42312	-1.37178	-1.40032	-1.40756	-1.48083	-1.54671	-1.54516	-1.66732	-1.70727	-1.82362	-1.7609	-1.91143	-2.02575
-2.18967	-1.99166	-1.82054	-1.53154	-1.41163	-1.30458	-1.1005	-0.9678	-0.87628	-0.77405	-0.7333	-0.73477	-0.6817	-0.59555	-0.63851	-0.74786	-0.78208	-0.89375	-0.83966	-0.8649	-1.01793	-0.99198	-1.16478	-1.19108	-1.23295	-1.39599	-1.30358	-1.32356	-1.37988	-1.36577	-1.3673	-1.37032	-1.21976	-1.25965	-1.24343	-1.1426	-1.21378	-1.24377	-1.2342	-1.18466	-1.18584	-1.31616	-1.38191	-1.42765	-1.44912	-1.46587	-1.6285	-1.76901	-1.84359	-2.00804
-2.07997	-1.77247	-1.62527	-1.41724	-1.24601	-1.1237	-0.90335	-0.82928	-0.65687	-0.63423	-0.55152	-0.62922	-0.51974	-0.64743	-0.59536	-0.64986	-0.70064	-0.86688	-0.96955	-1.04448	-1.18433	-1.45952	-1.57243	-1.76171	-1.72584	-1.73576	-1.75525	-1.71979	-1.73668	-1.5779	-1.5046	-1.31254	-1.12986	-1.03591	-0.98693	-0.98553	-0.92331	-0.71884	-0.99223	-1.07037	-1.08311	-1.03938	-1.20613	-1.18637	-1.41378	-1.51263	-1.58833	-1.74639	-1.7644	-2.03197
-1.8995	-1.67386	-1.4132	-1.20185	-0.91506	-0.87436	-0.73977	-0.67881	-0.61708	-0.55095	-0.40927	-0.44295	-0.47204	-0.47952	-0.62794	-0.67003	-0.74507	-1.10459	-1.7062	-1.97972	-2.58028	-2.85103	-3.04029	-3.03965	-3.03691	-3.05705	-3.01399	-2.93338	-2.92829	-2.83147	-2.69182	-2.33743	-0.94827	-0.56959	-0.49172	-0.40095	-0.53326	-0.44545	-0.66138	-0.75562	-0.72681	-0.82634	-0.96627	-1.15464	-1.16335	-1.34631	-1.45864	-1.60063	-1.72189	-1.86883
-1.71442	-1.47001	-1.24058	-1.11052	-0.8831	-0.80284	-0.64209	-0.54446	-0.51252	-0.4069	-0.39121	-0.40473	-0.41376	-0.54357	-0.55703	-1.0292	-2.30131	-2.66512	-3.00758	-3.13112	2.99445	2.97819	3.03915	2.90721	2.87532	2.93246	2.85765	2.91602	2.93219	2.84514	2.73402	2.60167	2.16118	1.7331	1.15986	0.61575	0.21918	0.04786	-0.11892	-0.27551	-0.45599	-0.58233	-0.77451	-0.87973	-1.03695	-1.16861	-1.40288	-1.59449	-1.65273	-1.79875
-1.52845	-1.22545	-1.13732	-0.88909	-0.78831	-0.59708	-0.55842	-0.46403	-0.40864	-0.33965	-0.30759	-0.3286	-0.40937	-0.58999	-2.37221	-2.9535	3.13153	3.06751	3.01549	2.98627	2.95593	2.9738	2.91585	2.96378	2.91402	2.96712	2.98944	3.00778	2.91924	2.91965	2.75411	2.6891	2.44738	2.18806	1.75486	1.48509	1.02774	0.72688	0.39104	0.20954	-0.06022	-0.20452	-0.58598	-0.72911	-0.90463	-1.09508	-1.31628	-1.43905	-1.68638	-1.78303
-1.32369	-1.14969	-0.98074	-0.73532	-0.57648	-0.51751	-0.46504	-0.35535	-0.24867	-0.29052	-0.27294	-0.29994	-1.30528	-2.80957	-2.95126	3.12974	3.11447	3.06948	3.02789	3.11319	3.04948	3.06839	3.0384	-3.11205	3.10447	-3.10127	-3.08439	-3.04757	-3.05924	-3.1105	3.12639	2.9923	2.70495	2.54948	2.18833	1.9117	1.6623	1.27156	1.0076	0.79419	0.44228	0.19393	-0.08634	-0.42618	-0.77662	-0.96412	-1.27548	-1.37805	-1.56848	-1.75147
-1.17249	-1.05412	-0.82716	-0.62645	-0.48494	-0.43034	-0.36421	-0.28587	-0.20815	-0.18157	-0.25025	-0.89218	-3.06766	-3.07973	-3.06629	3.11677	-3.13981	-3.11593	3.10462	-3.12999	3.13748	-3.03083	-3.02877	-2.90117	-2.84886	-2.76867	-2.52629	-2.59831	-2.64445	-2.70992	-2.88103	-2.91492	3.00621	2.92759	2.64553	2.31052	2.0597	1.77686	1.54263	1.08596	0.84904	0.6239	0.37197	0.2257	-0.28737	-0.73209	-0.97772	-1.46332	-1.57944	-1.73782
-0.99666	-0.86039	-0.66904	-0.56145	-0.36601	-0.17592	-0.13696	-0.14568	-0.16327	-0.12279	-2.61374	-2.9377	-2.94708	-3.06269	-2.97306	-2.98859	-3.02586	-2.96197	-2.90038	-2.92131	-2.87134	-2.74025	-2.53978	-2.41458	-2.25832	-2.16319	-2.17628	-2.06402	-2.12986	-2.19063	-2.29015	-2.44426	-2.64595	-2.94396	3.09502	2.84125	2.51746	2.23918	1.89439	1.685	1.27501	1.11565	0.83099	0.49469	0.04402	-0.37629	-0.86967	-1.11668	-1.733	-1.6141
-0.87014	-0.68694	-0.4407	-0.40689	-0.24125	-0.22074	-0.12303	-0.06197	0.02123	0.14603	-3.01019	-3.02361	-3.0549	-2.98774	-3.01629	-2.94733	-2.9268	-2.86227	-2.83205	-2.64176	-2.49763	-2.33314	-2.12873	-1.88959	-1.8324	-1.76687	-1.81777	-1.76521	-1.80796	-2.03977	-2.03472	-2.24146	-2.39289	-2.59397	-2.79328	3.13748	2.95288	2.67017	2.34114	2.09272	1.81903	1.53926	1.27246	0.99562	0.51815	-0.09761	-0.63608	-0.98329	-1.36796	-1.60795
-0.70059	-0.59762	-0.31416	-0.24237	-0.18582	-0.05107	-0.01207	0.15999	2.09105	-3.07989	-3.04624	-2.96583	-2.96167	-2.87988	-2.83208	-2.75885	-2.68226	-2.54593	-2.52149	-2.30025	-1.97541	-1.83168	-1.71514	-1.49967	-1.51524	-1.49197	-1.44174	-1.50961	-1.65598	-1.69655	-1.78739	-2.0059	-2.19382	-2.29485	-2.55925	-2.7269	-3.0336	-3.14147	2.71934	2.55836	2.24964	1.94886	1.55293	1.40968	0.95325	0.63463	-0.01513	-0.64373	-1.24978	-1.45601
-0.58233	-0.42666	-0.30736	-0.17256	0.04081	0.11296	0.31031	0.70714	3.01013	-3.06996	-2.93098	-2.83392	-2.82447	-2.71613	-2.61004	-2.54451	-2.48911	-2.32489	-2.10726	-1.89208	-1.56391	-1.46715	-1.33747	-1.25666	-1.26531	-1.24788	-1.3259	-1.33835	-1.39151	-1.51608	-1.72708	-1.79502	-1.9813	-2.04899	-2.28349	-2.36398	-2.60908	-2.81323	-3.12371	2.87364	2.44854	2.27692	1.97131	1.72237	1.30654	1.10004	0.57352	0.04201	-0.73945	-1.22035
-0.48717	-0.30517	-0.15519	-0.00463	0.1461	0.34015	1.81056	2.74578	-3.03736	-2.97861	-2.82736	-2.74972	-2.72756	-2.564	-2.46354	-2.40019	-2.21898	-1.9766	-1.75945	-1.47018	-1.31577	-1.07916	-0.9978	-0.90757	-0.97439	-0.92125	-0.96527	-1.0835	-1.15414	-1.27285	-1.44255	-1.54279	-1.70921	-1.814	-2.0614	-2.08554	-2.35667	-2.54357	-2.6786	-2.9219	3.05282	2.73086	2.36243	2.03743	1.7061	1.33413	0.89685	0.62841	-0.00162	-0.40515
-0.23101	-0.10955	0.01848	0.20336	0.62141	1.16089	2.41696	2.93194	-2.95489	-2.90546	-2.77928	-2.6583	-2.55084	-2.38991	-2.13986	-2.05697	-1.77561	-1.56091	-1.25257	-1.0538	-0.96793	-0.78358	-0.63955	-0.74939	-0.7597	-0.75609	-0.87516	-0.99217	-1.05922	-1.15639	-1.33989	-1.41495	-1.55975	-1.62615	-1.87768	-1.91919	-2.23223	-2.30044	-2.37235	-2.64455	-2.86264	-3.11942	2.65665	2.49165	2.03252	1.66626	1.1249	0.91428	0.47562	-0.01181
-0.17077	-0.00544	0.26169	0.49219	0.97475	2.08638	2.86008	3.13772	-2.92784	-2.7808	-2.50281	-2.50694	-2.37411	-2.19341	-1.8204	-1.75124	-1.51687	-1.20768	-0.96655	-0.81276	-0.64057	-0.61381	-0.60313	-0.53155	-0.61066	-0.56849	-0.70184	-0.7888	-0.90612	-0.90675	-1.14292	-1.24433	-1.40192	-1.55482	-1.60139	-1.78734	-2.01976	-2.09112	-2.29152	-2.36316	-2.68383	-2.76619	-3.1313	2.94588	2.3968	2.02997	1.38427	1.10832	0.70172	0.34696
-0.06442	0.14722	0.49871	0.96198	1.98523	2.5841	-3.12733	-3.05046	-2.81591	-2.67217	-2.49694	-2.3305	-2.10144	-1.92136	-1.73031	-1.45599	-1.20287	-0.94503	-0.72748	-0.62844	-0.46128	-0.43692	-0.38027	-0.31399	-0.40277	-0.40389	-0.43973	-0.4976	-0.65904	-0.73151	-0.91025	-0.98449	-1.23072	-1.26943	-1.53197	-1.59546	-1.79327	-1.88846	-2.04585	-2.23813	-2.39065	-2.50554	-2.84837	-2.96459	2.88022	2.37921	1.667	1.33828	0.78512	0.59217
0.08525	0.25627	0.79058	1.69487	2.58628	2.98487	-3.03763	-2.84662	-2.73347	-2.43724	-2.21177	-2.0262	-1.87136	-1.64866	-1.25993	-1.1104	-0.91108	-0.80829	-0.60171	-0.45578	-0.36652	-0.22464	-0.12729	-0.03136	-0.04819	0.05458	-0.08423	-0.04665	-0.22179	-0.35061	-0.49838	-0.53083	-0.80849	-0.95869	-1.2093	-1.35527	-1.58677	-1.7364	-2.02109	-2.1659	-2.28993	-2.42378	-2.5105	-2.83154	-3.10739	2.79443	2.17956	1.51792	1.09419	0.64564
0.28199	0.57995	1.63872	2.45547	3.02751	-3.12901	-2.98384	-2.77339	-2.43445	-2.30619	-1.89122	-1.81656	-1.62014	-1.32825	-1.10082	-0.93762	-0.7846	-0.6137	-0.45059	-0.25193	-0.01623	0.13205	0.32097	0.44786	0.51994	0.60363	0.59045	0.49555	0.52408	0.41699	0.24307	0.12849	-0.14531	-0.47554	-0.74189	-1.03125	-1.26942	-1.58042	-1.77817	-1.94498	-2.19035	-2.19256	-2.48499	-2.61848	-2.85103	3.11899	2.32764	1.85383	1.14364	0.9207
-0.19722	-0.41603	-2.98562	-3.04356	-2.8227	-2.79678	-2.63251	-2.43318	-2.29953	-2.06657	-1.83971	-1.56219	-1.38521	-1.17547	-1.04596	-0.8501	-0.67592	-0.47645	-0.24445	-0.07207	0.36579	0.56034	0.82893	0.95252	0.98764	0.98014	1.06489	0.99737	0.96545	0.83145	0.78617	0.60526	0.49705	0.26684	-0.08764	-0.38486	-0.75272	-1.23534	-1.4628	-1.81312	-1.96827	-2.19733	-2.27435	-2.68623	-2.63886	-2.9886	2.93081	1.87173	1.48273	0.98153
-0.24852	3.13768	-3.03185	-2.97878	-2.98141	-2.74983	-2.58105	-2.39452	-2.01039	-1.90874	-1.71257	-1.44455	-1.2545	-0.92784	-0.80054	-0.62554	-0.50173	-0.28673	-0.02733	0.26345	0.85613	1.10544	1.1979	1.42429	1.46075	1.51655	1.52676	1.44937	1.38033	1.26401	1.07794	0.93601	0.85398	0.70039	0.33752	0.20832	-0.17534	-0.68735	-1.22917	-1.56526	-2.02276	-2.0824	-2.31663	-2.43234	-2.71505	-2.88045	2.91627	2.51361	1.51711	1.23444
-2.34158	-2.71027	-2.96382	-2.90754	-2.70927	-2.66095	-2.51374	-2.30416	-1.93554	-1.7882	-1.4509	-1.27191	-0.97753	-0.85601	-0.65294	-0.52349	-0.46078	-0.23645	0.50322	0.99156	1.39693	1.56034	1.69971	1.83528	1.79619	1.80798	1.6608	1.63024	1.52564	1.47111	1.29824	1.21684	0.95006	0.74115	0.59157	0.55877	0.22387	-0.00973	-0.62468	-1.05639	-1.66393	-1.87347	-2.3628	-2.41722	-2.59172	-2.76371	3.08286	2.78191	1.90115	1.42938
-2.62339	-2.90585	-2.89599	-2.84874	-2.80728	-2.73381	-2.5779	-2.2464	-2.07477	-1.63819	-1.3218	-0.97507	-0.90289	-0.76382	-0.60523	-0.53943	-0.3275	0.10781	0.95169	1.5876	1.76834	2.07159	2.10973	2.03298	2.0565	2.03843	1.83373	1.71494	1.65085	1.6063	1.45822	1.19807	1.11432	1.00155	0.79292	0.61435	0.48306	0.16631	-0.09991	-0.64272	-1.25454	-1.82603	-2.21498	-2.4291	-2.58343	-2.84882	-3.01042	2.81523	2.2528	1.67839
-2.53399	-2.76629	-2.87487	-2.78435	-2.76817	-2.58111	-2.42591	-2.21885	-2.01272	-1.55826	-1.19179	-0.96967	-0.71658	-0.68366	-0.54126	-0.4302	-0.12864	0.47007	1.80321	1.9527	2.18075	2.23253	2.24746	2.24078	2.2	2.05213	1.88797	1.9262	1.68721	1.63021	1.38827	1.33955	1.15694	1.03009	0.89531	0.75365	0.55354	0.38729	0.16542	-0.20707	-1.16446	-1.58852	-2.00227	-2.35012	-2.60762	-2.78031	-2.97036	2.99664	2.21614	1.82368
-2.57531	-2.58046	-2.66983	-2.73421	-2.66726	-2.44796	-2.32864	-2.05712	-1.79663	-1.4787	-0.98181	-0.94146	-0.77078	-0.68703	-0.56572	-0.48518	-0.04079	1.57422	2.14552	2.30117	2.43523	2.47172	2.43328	2.35616	2.25657	2.18234	2.03177	2.02403	1.78396	1.62016	1.45652	1.27585	1.1469	1.05492	0.81754	0.74907	0.5527	0.42918	0.29732	0.04103	-0.67027	-1.49035	-2.01316	-2.31639	-2.61231	-2.75332	-2.90661	3.05195	2.49985	1.89336
-2.68757	-2.73757	-2.6845	-2.64935	-2.56964	-2.47567	-2.17968	-1.98451	-1.49398	-1.32384	-0.93773	-0.80566	-0.71158	-0.54236	-0.52183	-0.48107	-0.46073	2.40748	2.47974	2.47322	2.61964	2.6602	2.60036	2.47527	2.4667	2.35889	2.20572	2.10122	1.99482	1.80607	1.44786	1.33537	1.13519	0.9698	0.75684	0.71836	0.54403	0.48429	0.31725	0.18152	-0.20391	-0.93198	-1.9708	-2.30973	-2.72398	-2.84563	-3.08633	2.96143	2.46509	1.97096
-2.63596	-2.66632	-2.71504	-2.59111	-2.57481	-2.46785	-2.22184	-1.95661	-1.54315	-1.19163	-0.85842	-0.7806	-0.63062	-0.52939	-0.50343	-0.6027	2.9831	2.88761	2.66627	2.7674	2.86049	2.73648	2.73624	2.65291	2.56022	2.47414	2.41602	2.21167	1.91142	1.79217	1.55935	1.29822	1.18141	0.97942	0.78089	0.70088	0.57127	0.4206	0.31941	0.19118	-0.39666	-0.90566	-2.18658	-2.34343	-2.60375	-2.81766	-3.04369	2.96388	2.51384	1.99805
-2.4704	-2.56978	-2.57775	-2.54254	-2.43866	-2.32909	-2.16254	-1.8753	-1.22122	-1.10486	-0.80065	-0.70836	-0.53421	-0.51824	-0.6016	-0.68512	-3.06977	3.09867	2.89285	2.85239	2.97732	2.91793	2.77439	2.79469	2.792	2.62776	2.49128	2.35478	2.13287	1.90205	1.55245	1.23295	0.89501	0.87749	0.6737	0.56193	0.4545	0.37851	0.31246	0.17008	-0.11799	-0.61179	-2.1195	-2.43159	-2.71926	-2.88792	3.1305	2.89673	2.28361	1.84212
-2.30617	-2.50375	-2.58608	-2.49613	-2.40361	-2.27567	-1.89285	-1.7453	-1.37747	-1.06849	-0.80268	-0.62449	-0.52453	-0.48939	-0.60753	-0.92016	-2.53955	-3.08023	3.06536	3.04485	2.93773	3.02303	2.97602	2.97591	2.88544	2.83329	2.7425	2.56088	2.14633	1.83124	1.34571	1.10021	0.77076	0.63277	0.48599	0.42262	0.33289	0.36602	0.18026	0.11868	-0.07756	-0.52673	-1.77857	-2.50689	-2.77332	-2.99003	2.98918	2.78477	2.31101	1.80296
-2.04974	-2.41653	-2.46007	-2.39582	-2.36999	-2.17921	-2.04441	-1.74717	-1.34855	-1.02587	-0.7263	-0.53282	-0.51818	-0.4889	-0.65493	-1.0412	-2.50696	-2.86015	-3.11207	-3.11361	-3.13282	-3.12779	-3.13786	3.1186	3.06737	3.0932	3.04258	2.85325	2.28033	1.88088	1.09267	0.83208	0.59505	0.52052	0.40094	0.38348	0.28022	0.21852	0.17629	0.08509	-0.18661	-0.55721	-1.83568	-2.59643	-2.95829	-3.07112	2.99627	2.62818	2.01698	1.67365
-2.0414	-2.09221	-2.22955	-2.20615	-2.16721	-2.08473	-1.79821	-1.60821	-1.16025	-0.94479	-0.71552	-0.60851	-0.56438	-0.35455	-0.54567	-1.04145	-2.47549	-2.69846	-2.90277	-2.88819	-2.95252	-2.90251	-2.98036	-2.95093	-2.90682	-2.89808	-2.96541	-2.90841	-2.96968	1.48993	0.3802	0.34639	0.31154	0.29098	0.26638	0.22817	0.15911	0.11883	0.04211	0.01819	-0.17499	-0.60227	-2.15036	-2.81734	-3.01899	3.1046	2.71502	2.47538	1.99226	1.59077
-1.70102	-2.22228	-2.32906	-2.36112	-2.33457	-2.06803	-1.71935	-1.51008	-1.02734	-0.75079	-0.53377	-0.43864	-0.3339	-0.30537	-0.40573	-0.77434	-2.13357	-2.56315	-2.74117	-2.74502	-2.81596	-2.76529	-2.77883	-2.73045	-2.75627	-2.68302	-2.53378	-2.36166	-2.00689	-1.05752	-0.35768	-0.13079	-0.01688	0.07959	0.06274	0.11411	0.12604	-0.00271	-0.0549	-0.05857	-0.27007	-0.77321	-2.65875	-2.905	3.08451	2.94983	2.57868	2.30833	1.91473	1.4788
-1.32678	-1.92182	-2.30873	-2.18857	-2.00339	-2.04608	-1.72454	-1.33255	-0.9607	-0.68459	-0.44083	-0.33516	-0.26613	-0.23961	-0.32135	-0.9176	-1.9481	-2.30393	-2.54569	-2.52999	-2.55205	-2.55763	-2.47183	-2.53416	-2.44314	-2.30005	-2.01969	-1.98713	-1.55392	-1.10567	-0.68586	-0.39885	-0.27489	-0.22472	-0.05747	-0.13236	-0.11844	-0.08844	-0.18402	-0.21916	-0.41997	-1.39638	-2.84668	-3.07253	2.94262	2.77901	2.57628	2.17419	1.72302	1.42519
-1.06253	-1.77121	-2.16494	-2.13352	-2.11468	-1.94963	-1.71406	-1.33734	-0.90942	-0.63571	-0.45574	-0.28396	-0.23806	-0.17601	-0.18311	-0.36685	-1.05327	-2.08699	-2.40863	-2.43209	-2.42886	-2.35918	-2.29121	-2.28304	-2.12196	-2.10062	-1.8115	-1.67231	-1.31839	-1.1264	-0.8948	-0.65943	-0.47928	-0.38521	-0.27224	-0.20625	-0.20057	-0.18853	-0.11485	-0.35484	-0.93509	-2.2185	-2.99627	3.06754	2.89627	2.71672	2.32055	2.06388	1.62151	1.35598
-0.99827	-1.55471	-1.84192	-1.90878	-1.90541	-1.73452	-1.42735	-1.21678	-0.99815	-0.64076	-0.49952	-0.35251	-0.16016	-0.16002	-0.11067	-0.20419	-0.71321	-1.57111	-2.05892	-2.24837	-2.1646	-2.23062	-2.16284	-2.03704	-1.98704	-1.88324	-1.67966	-1.50868	-1.31437	-1.07329	-0.78192	-0.73757	-0.57571	-0.46781	-0.35141	-0.39236	-0.35753	-0.3112	-0.44456	-0.54557	-1.44367	-2.92633	3.11105	2.89865	2.73906	2.55618	2.17521	1.93792	1.61096	1.29122
-0.8331	-1.27973	-1.64177	-1.74572	-1.89231	-1.73069	-1.46146	-1.23812	-0.81907	-0.64472	-0.37275	-0.26736	-0.15646	-0.07433	0.01132	-0.02627	-0.2543	-0.7601	-1.54479	-1.86365	-2.08801	-2.01417	-1.95677	-1.8893	-1.81805	-1.6948	-1.59851	-1.43309	-1.23575	-1.06283	-0.97413	-0.85552	-0.69282	-0.56579	-0.5994	-0.46765	-0.53705	-0.52767	-0.60907	-1.0715	-2.90378	3.12719	3.0114	2.89629	2.55878	2.46667	1.97311	1.80557	1.49037	1.22881
-0.59441	-0.97694	-1.53554	-1.68098	-1.69345	-1.61285	-1.29355	-1.16042	-0.82148	-0.69845	-0.43997	-0.27628	-0.16331	-0.06891	0.04219	0.04941	0.02774	-0.18808	-1.03142	-1.50846	-1.80151	-1.78362	-1.65911	-1.72781	-1.63371	-1.54408	-1.47405	-1.28954	-1.12371	-1.11288	-1.03928	-0.88814	-0.89398	-0.69867	-0.77039	-0.74314	-0.76787	-0.84614	-1.61344	-2.15674	-2.93432	-3.05127	2.94575	2.88244	2.68756	2.50309	1.95575	1.82728	1.38036	1.23852
-0.73329	-1.0229	-1.50936	-1.55366	-1.64808	-1.51635	-1.43277	-1.26001	-1.1169	-0.87441	-0.6366	-0.46376	-0.2893	-0.17898	-0.0681	0.03788	0.03993	-0.01844	-0.22574	-0.86693	-1.19366	-1.52231	-1.60753	-1.51219	-1.57777	-1.4959	-1.39283	-1.35536	-1.20181	-1.15574	-1.09311	-0.95277	-0.89201	-0.89526	-0.82547	-0.94489	-1.14709	-1.32827	-2.63643	-2.89247	-3.10541	3.04274	2.94456	2.82964	2.62435	2.30658	1.87721	1.63816	1.2752	1.17877
-0.66037	-0.98256	-1.30951	-1.45571	-1.64377	-1.46784	-1.41164	-1.28455	-1.14862	-0.95976	-0.8165	-0.53353	-0.22105	-0.24217	-0.03235	0.05191	0.16629	0.20198	0.07751	-0.1395	-0.75287	-1.01796	-1.19042	-1.29206	-1.38861	-1.30038	-1.36777	-1.24143	-1.21888	-1.20335	-1.17986	-1.13832	-1.06629	-1.14031	-1.18539	-1.31165	-1.90672	-2.48533	-3.14159	3.0337	2.90141	2.86697	2.73982	2.65082	2.36087	2.21369	1.89583	1.49155	1.19786	1.11488
-0.67573	-0.91941	-1.3799	-1.62681	-1.67851	-1.59845	-1.54365	-1.38347	-1.19355	-1.00191	-0.79511	-0.59334	-0.3851	-0.18563	0.13355	0.21019	0.33414	0.41635	0.43915	0.36604	0.11611	-0.25358	-0.72554	-1.08352	-1.27735	-1.1952	-1.31055	-1.28539	-1.24367	-1.16654	-1.11154	-1.23914	-1.23511	-1.41034	-1.6616	-2.03859	-2.92047	3.00381	2.91154	2.85213	2.74648	2.70436	2.54229	2.4498	2.21675	1.98032	1.57236	1.37724	1.04172	1.01613
-0.76798	-0.89227	-1.45289	-1.53587	-1.60049	-1.53919	-1.38067	-1.48854	-1.38557	-1.06787	-0.92954	-0.71646	-0.46323	-0.30371	0.01482	0.10182	0.33472	0.37147	0.56676	0.62063	0.46011	0.44371	0.17017	-0.37634	-0.82302	-0.96451	-1.16035	-1.19931	-1.28701	-1.33766	-1.43986	-1.45529	-1.76259	-1.99256	-2.8716	3.08297	2.87585	2.7804	2.61076	2.64294	2.64541	2.58718	2.37765	2.30291	1.9263	1.79994	1.3124	1.23646	1.02958	0.99054
-0.66145	-0.74181	-1.44825	-1.51476	-1.43085	-1.57319	-1.51298	-1.41566	-1.3205	-1.19186	-1.112	-0.8885	-0.56683	-0.40305	-0.11839	0.11836	0.31322	0.44504	0.65863	0.65618	0.71599	0.67975	0.59658	0.47712	0.04355	-0.22732	-0.75011	-1.08345	-1.16335	-1.45818	-1.79992	-2.40577	-3.07474	2.95311	2.73935	2.64544	2.53558	2.54226	2.50904	2.53529	2.44458	2.40834	2.19524	2.08097	1.64286	1.50026	1.05736	0.98555	0.87252	0.90995
-0.46788	-0.65567	-1.29742	-1.30995	-1.52911	-1.43141	-1.44936	-1.37354	-1.35166	-1.23203	-1.1565	-0.94304	-0.7796	-0.57034	-0.29412	-0.01181	0.34487	0.51197	0.74312	0.74327	0.90033	0.87304	0.94169	0.88817	0.86098	0.88934	0.91798	1.10954	1.54366	2.1216	2.39996	2.43139	2.4601	2.48306	2.44841	2.38931	2.42063	2.36093	2.37663	2.34011	2.15946	2.0916	1.9417	1.71377	1.47819	1.13599	0.9108	0.75167	0.68633	0.74209
-0.39152	-0.46842	-1.04112	-1.10938	-1.3916	-1.35052	-1.35606	-1.34469	-1.29047	-1.22451	-1.19136	-1.06795	-0.81591	-0.69487	-0.52986	-0.16502	0.14384	0.41035	0.62481	0.78584	0.88899	0.97261	0.98844	1.06345	1.12626	1.16662	1.30147	1.46139	1.6876	1.86309	2.09673	2.17023	2.19522	2.29857	2.19331	2.23656	2.32011	2.29716	2.16882	2.08344	1.90525	1.81865	1.53394	1.36654	1.06509	0.78673	0.53118	0.44038	0.2886	0.35992
-0.174	-0.47622	-0.59348	-0.86671	-1.22014	-1.23171	-1.30931	-1.27982	-1.2594	-1.24036	-1.23015	-1.1076	-1.00528	-0.91509	-0.61548	-0.43367	0.06482	0.23971	0.60933	0.72405	0.80202	0.96653	1.03374	1.05585	1.21642	1.25386	1.38339	1.50334	1.70202	1.79857	1.93499	1.98942	2.0206	2.09084	2.0534	2.13344	2.05224	1.99741	1.90962	1.84622	1.63588	1.49646	1.21883	0.93766	0.57106	0.3687	-0.02461	-0.25527	-0.71086	-1.89484
-0.23591	-0.29253	-0.54933	-0.68842	-0.93395	-1.07441	-1.09656	-1.12713	-1.09971	-1.26955	-1.22436	-1.18004	-1.16255	-0.98649	-0.77031	-0.60992	-0.32607	-0.08349	0.3768	0.5481	0.75364	0.86347	0.95456	1.06632	1.14349	1.23551	1.36082	1.44721	1.59684	1.6671	1.75827	1.82943	1.9548	1.9025	1.92596	1.89151	1.93929	1.84881	1.6592	1.55922	1.39174	1.12649	0.71415	0.46805	0.01263	-0.17251	-0.79497	-1.05476	-1.76831	-2.20594
-0.33779	-0.30667	-0.30131	-0.33312	-0.60389	-0.78804	-0.87305	-0.95075	-1.02791	-1.05661	-1.2349	-1.09652	-1.13733	-1.08482	-1.0104	-0.84701	-0.70208	-0.36092	0.08897	0.31627	0.56583	0.73038	0.81023	0.94572	1.04144	1.09709	1.20118	1.31864	1.41278	1.51058	1.58948	1.65741	1.69859	1.7157	1.70072	1.73089	1.59821	1.57914	1.34524	1.2866	0.96222	0.75362	0.32561	0.07338	-0.44313	-0.68701	-1.31334	-1.61369	-2.10909	-2.22122
-0.42579	-0.31723	-0.22701	-0.23456	-0.46814	-0.58653	-0.57141	-0.81295	-0.93425	-0.92484	-1.04443	-1.13142	-1.12033	-1.15047	-1.10686	-0.98144	-0.88455	-0.72888	-0.36499	-0.10804	0.18041	0.38892	0.50664	0.69228	0.81147	0.90721	0.99591	1.07326	1.17761	1.30594	1.38576	1.43112	1.44376	1.54154	1.50883	1.46265	1.40533	1.25944	1.12714	0.90828	0.53551	0.40799	-0.11964	-0.37595	-0.84058	-1.10695	-1.58919	-1.78772	-2.19849	-2.36316
-0.3502	-0.31838	-0.1733	-0.20388	-0.22957	-0.21166	-0.43274	-0.52916	-0.64848	-0.77365	-0.87401	-0.96607	-1.09913	-1.103	-1.10021	-1.07219	-1.07701	-0.87606	-0.82947	-0.59182	-0.33658	-0.15271	0.09488	0.33309	0.41872	0.57259	0.7609	0.75195	0.83472	0.96196	1.01555	1.15122	1.18122	1.2201	1.16432	1.1267	0.95533	0.92731	0.65891	0.53123	0.16539	-0.06808	-0.57021	-0.79179	-1.21166	-1.48386	-1.95237	-2.10516	-2.26062	-2.48414
-0.46196	-0.31327	-0.11728	-0.0383	-0.05619	-0.12307	-0.11626	-0.24975	-0.34207	-0.46438	-0.66781	-0.75938	-0.80947	-0.96402	-0.94669	-1.06681	-1.26872	-1.03625	-0.89201	-0.82651	-0.64789	-0.47446	-0.21241	-0.10871	0.07101	0.15635	0.23026	0.39407	0.5036	0.57339	0.63545	0.73079	0.76708	0.81065	0.77544	0.75388	0.61385	0.68633	0.3354	0.12969	-0.38779	-0.53033	-1.00634	-1.2331	-1.56424	-1.82824	-1.91591	-2.2441	-2.45663	-2.50253
-0.48917	-0.34349	-0.15352	-0.05458	0.04026	-0.01487	-0.14828	-0.06875	-0.10638	-0.2733	-0.45984	-0.57957	-0.79843	-0.79888	-1.05569	-1.08715	-0.98457	-1.10345	-0.88606	-0.8634	-0.83654	-0.59107	-0.43564	-0.47348	-0.22106	-0.15682	-0.10518	-0.04938	0.06168	0.15445	0.176	0.27451	0.27457	0.32297	0.2575	0.26208	0.0843	0.0512	-0.25604	-0.34724	-0.76878	-1.02636	-1.33084	-1.48157	-1.7406	-2.07598	-2.12301	-2.34993	-2.51341	-2.57627
-0.57649	-0.43019	-0.24596	-0.08569	0.02783	0.11943	0.0559	0.08945	0.12528	0.03282	-0.00622	-0.18963	-0.4757	-0.59606	-0.81082	-0.89815	-0.98319	-0.96732	-1.00279	-0.91703	-0.9219	-0.816	-0.5732	-0.54737	-0.51941	-0.39091	-0.30063	-0.25857	-0.29998	-0.15323	-0.17849	-0.10265	-0.14104	-0.08638	-0.13493	-0.24192	-0.33217	-0.40657	-0.68394	-0.81066	-1.12364	-1.38372	-1.70367	-1.86671	-2.00248	-2.10666	-2.31816	-2.34816	-2.5313	-2.55002
-0.65243	-0.44293	-0.24852	-0.14552	-0.02389	0.08759	0.119	0.21545	0.21962	0.15772	0.15284	0.05691	-0.13663	-0.28311	-0.41454	-0.66474	-0.8252	-0.858	-0.86289	-0.88378	-0.79423	-0.78536	-0.73869	-0.69339	-0.51646	-0.58672	-0.45731	-0.41196	-0.46493	-0.35326	-0.34941	-0.3642	-0.45138	-0.39519	-0.42262	-0.49124	-0.72827	-0.86682	-0.9651	-1.24246	-1.53517	-1.63214	-1.8718	-1.96909	-2.12394	-2.21324	-2.32651	-2.45495	-2.47871	-2.52071
-0.61058	-0.5679	-0.25508	-0.19608	-0.03779	0.0619	0.24211	0.25593	0.30837	0.31662	0.25547	0.21493	0.18912	0.00952	-0.16963	-0.41286	-0.66325	-0.72624	-0.79149	-0.82896	-0.82021	-0.7482	-0.67467	-0.69924	-0.55626	-0.57795	-0.61092	-0.56691	-0.57412	-0.51307	-0.5797	-0.60421	-0.51972	-0.61372	-0.65392	-0.77543	-0.98042	-1.15169	-1.36137	-1.46732	-1.83851	-1.8641	-1.95861	-2.15848	-2.30439	-2.29627	-2.43087	-2.44572	-2.42164	-2.48168
-0.74925	-0.57641	-0.303	-0.22837	-0.03598	0.03389	0.22491	0.20934	0.32095	0.33755	0.36991	0.38175	0.3585	0.21948	0.1052	-0.03439	-0.33616	-0.37724	-0.64569	-0.58662	-0.57107	-0.6447	-0.60474	-0.68111	-0.56308	-0.53941	-0.58989	-0.54507	-0.5133	-0.60662	-0.66371	-0.67112	-0.74241	-0.77974	-0.97432	-1.14254	-1.37764	-1.48796	-1.76639	-1.87743	-2.03147	-2.06772	-2.15113	-2.24906	-2.35485	-2.33642	-2.34009	-2.36326	-2.28686	-2.24501
-0.81485	-0.74722	-0.50631	-0.28156	-0.06927	0.03979	0.12264	0.2201	0.31325	0.39448	0.3454	0.41387	0.39632	0.36974	0.26104	0.17649	0.01486	-0.08848	-0.27559	-0.35907	-0.4457	-0.49776	-0.62618	-0.4814	-0.55751	-0.62154	-0.6741	-0.64747	-0.66076	-0.73571	-0.77636	-0.85351	-0.93323	-1.00486	-1.19214	-1.24831	-1.55599	-1.66721	-1.82068	-1.93296	-2.03476	-2.21914	-2.28202	-2.2656	-2.17933	-2.20757	-2.26704	-2.07597	-1.85745	-1.77875
-0.91131	-0.78824	-0.59999	-0.41743	-0.25091	-0.1068	0.08082	0.15189	0.28438	0.3782	0.40853	0.46626	0.51839	0.47667	0.46882	0.38501	0.21666	0.16618	0.05274	-0.05282	-0.12567	-0.21667	-0.26429	-0.32876	-0.46133	-0.40053	-0.54086	-0.514	-0.56484	-0.64765	-0.85721	-0.91066	-0.95265	-1.04554	-1.38647	-1.35585	-1.6993	-1.85648	-2.08646	-1.99611	-2.11659	-2.11094	-2.28722	-2.23037	-2.16317	-2.00611	-1.79313	-1.67299	-1.31604	-0.86215
-1.02055	-0.88292	-0.68308	-0.45979	-0.30456	-0.10993	0.06162	0.09404	0.25912	0.30463	0.40416	0.44338	0.46467	0.50727	0.53797	0.4675	0.42435	0.39043	0.27876	0.23852	0.07491	0.08215	-0.00881	-0.02458	-0.15574	-0.31438	-0.30896	-0.35946	-0.53179	-0.70014	-0.90441	-0.95159	-1.05145	-1.24794	-1.41086	-1.44374	-1.82777	-1.87873	-2.02855	-2.08153	-2.16581	-2.10823	-2.07093	-1.8394	-1.79753	-1.42362	-1.21907	-0.85507	-0.68726	-0.48735
-0.94713	-0.84262	-0.74299	-0.61069	-0.44003	-0.26086	-0.12732	0.0204	0.25431	0.31501	0.36675	0.46081	0.47527	0.51698	0.48638	0.55102	0.50886	0.52602	0.51251	0.40692	0.43902	0.36761	0.30048	0.23077	0.1486	0.11389	-0.0332	-0.09002	-0.4428	-0.51573	-0.69069	-0.74885	-1.11939	-1.20734	-1.32626	-1.42538	-1.63138	-1.69853	-1.81933	-1.62819	-1.82321	-1.65086	-1.24682	-1.09624	-1.0929	-0.88468	-0.69166	-0.63304	-0.48994	-0.37294
-1.03406	-0.8459	-0.79153	-0.72415	-0.55626	-0.38245	-0.19761	-0.00689	0.09252	0.22967	0.31249	0.38945	0.4833	0.47403	0.56214	0.55079	0.51459	0.57707	0.59244	0.54825	0.6221	0.56478	0.50536	0.55291	0.41206	0.33756	0.2453	0.18184	-0.0807	-0.2168	-0.39825	-0.60978	-1.0469	-1.11491	-1.17772	-1.15138	-1.3214	-1.15352	-1.34126	-1.18224	-1.04973	-0.86719	-0.82624	-0.11695	-0.69042	-0.61275	-0.58832	-0.5002	-0.46867	-0.42338
-1.07053	-0.97205	-0.98523	-0.88877	-0.68728	-0.57617	-0.40831	-0.24813	-0.05147	0.02124	0.13855	0.21967	0.31438	0.35092	0.46708	0.49161	0.53213	0.56353	0.5885	0.65896	0.59495	0.67929	0.65154	0.63318	0.55598	0.55366	0.49437	0.34934	0.02156	-0.03849	-0.39543	-0.64266	-0.80162	-0.98571	-1.01525	-1.05619	-0.8979	-1.00701	-0.97338	-0.92818	-0.76696	-0.7913	-0.67517	-0.72498	-0.64743	-0.63133	-0.54865	-0.60393	-0.65475	-0.58311
[truncated: 190 more columns]

## Sheet: Figure 3m
	Exp.2.7 MHz		Exp.3.0 MHz		Exp.3.3 MHz
Radial distance (mm)	Normalized acoustic pressure	Radial distance (mm)	Normalized acoustic pressure	Radial distance (mm)	Normalized acoustic pressure
-1.5	0.218125	-1.5	0.156745	-1.5	0.261784
-1.45	0.145343	-1.45	0.110896	-1.45	0.246104
-1.4	0.0756279	-1.4	0.0778931	-1.4	0.239845
-1.35	0.0355624	-1.35	0.107242	-1.35	0.235392
-1.3	0.0864688	-1.3	0.170202	-1.3	0.244355
-1.25	0.12492	-1.25	0.206924	-1.25	0.284365
-1.2	0.147388	-1.2	0.204303	-1.2	0.329462
-1.15	0.182836	-1.15	0.195936	-1.15	0.414538
-1.1	0.235581	-1.1	0.201067	-1.1	0.496458
-1.05	0.320285	-1.05	0.221588	-1.05	0.560125
-1	0.428903	-1	0.297873	-1	0.609577
-0.95	0.505552	-0.95	0.389766	-0.95	0.617235
-0.9	0.522999	-0.9	0.466562	-0.9	0.568538
-0.85	0.570694	-0.85	0.502394	-0.85	0.478751
-0.8	0.562756	-0.8	0.489793	-0.8	0.344177
-0.75	0.513454	-0.75	0.404011	-0.75	0.140483
-0.7	0.404119	-0.7	0.258271	-0.7	0.0704136
-0.65	0.407869	-0.65	0.0845551	-0.65	0.305293
-0.6	0.51787	-0.6	0.375566	-0.6	0.527444
-0.55	0.721798	-0.55	0.545842	-0.55	0.73222
-0.5	0.96175	-0.5	0.785685	-0.5	0.872144
-0.45	0.999742	-0.45	0.947878	-0.45	0.964328
-0.4	1	-0.4	1	-0.4	1
[truncated: 38 more rows]

[truncated: 43 more sheets: Figure 3n, Figure 3o, Figure 4f, Figure 4g, Figure 4i, Figure 4k, Figure 4m, Figure 4o, Figure 4p, Supplementary Fig. 1a, Supplementary Fig. 1b, Supplementary Fig. 1c, Supplementary Fig. 2a, Supplementary Fig. 2b, Supplementary Fig. 6a, Supplementary Fig. 6b, Supplementary Fig. 7, Supplementary Figure 10b, Supplementary Figure 10c, Supplementary Figure 10d …]
